# Supplementary material for: Genomic profiling of the UFMylation family genes identifies UFSP2 as a potential tumour suppressor in colon cancer
Source: Clin Transl Med. 2021 Dec 19;11(12):e642. doi: 10.1002/ctm2.642 (PMC8684770; doi:10.1002/ctm2.642)
Supplement: Supplementary file 1 — Supporting information [file CTM2-11-e642-s001.zip]

Archive with 12 entries (12 files):
- Materials and methods.docx
- Supplementary Data. 1.xlsx
- Supplementary Data. 10.xlsx
- Supplementary Data. 2.xlsx
- Supplementary Data. 3.xlsx
- Supplementary Data. 4.xlsx
- Supplementary Data. 5.xlsx
- Supplementary Data. 6.xlsx
- Supplementary Data. 7.xlsx
- Supplementary Data. 8.xlsx
- Supplementary Data. 9.xlsx
- Supplementary figures.pdf
