# Supplementary material for: Genomic profiling of the UFMylation family genes identifies UFSP2 as a potential tumour suppressor in colon cancer
Source: Clin Transl Med. 2021 Dec 19;11(12):e642. doi: 10.1002/ctm2.642 (PMC8684770; doi:10.1002/ctm2.642)
Supplement: Supplementary file 1 — Supporting information [file CTM2-11-e642-s001.zip › Supplementary Data. 1.xlsx]

## Sheet: Sheet1
Supplementary Data. 1. List of the UFMylation gene in the human genome
Name	HGNC Symbol	EntrezID	Ensembl Gene ID	Genomic Location
Ubiquitin like modifier activating enzyme 5	UBA5	79876	ENSG00000081307	Chromosome 3: 132654430-132679794
Ubiquitin-fold modifier conjugating enzyme 1	UFC1	51506	ENSG00000143222	Chromosome 1: 161132703-161158856
UFM1 specific ligase 1	UFL1	23376	ENSG00000014123	Chromosome 6: 96521806-96555276
DDRGK domain containing 1	DDRGK1	65992	ENSG00000198171	Chromosome 20: 3190350-3204682
Ubiquitin fold modifier 1	UFM1	51569	ENSG00000120686	Chromosome 13: 38349851-38363619
UFM1 specific peptidase 1	UFSP1	402682	ENSG00000176125	Chromosome 7: 100888721-100889715
UFM1 specific peptidase 2	UFSP2	55325	ENSG00000109775	Chromosome 4: 185399537-185425964
CDK5 regulatory subunit associated protein 3	CDK5RAP3	80279	ENSG00000108465	Chromosome 17: 47967904-47981781
