# Supplementary material for: Genomic profiling of the UFMylation family genes identifies UFSP2 as a potential tumour suppressor in colon cancer
Source: Clin Transl Med. 2021 Dec 19;11(12):e642. doi: 10.1002/ctm2.642 (PMC8684770; doi:10.1002/ctm2.642)
Supplement: Supplementary file 1 — Supporting information [file CTM2-11-e642-s001.zip › Supplementary Data. 10.xlsx]

## Sheet: tmp1
Supplementary Data. 10. List of the NES (normalized enrichment score) of UFSP2-associated pathways identified by Guilt-by-Association (GBA) analysis
KEGG_Pathways	Pan_cancer	KIRC	BLCA	MESO	LUAD	ESCA	COAD	READ	PAAD	ACC	PCPG	THCA	BRCA	SARC	DLBC
KEGG_DNA_REPLICATION	2.72209	2.3743	2.30239	1.69723	2.11756			1.86423	2.16059	1.88822		1.92487	2.62215	2.35973	1.96806
KEGG_SPLICEOSOME	2.47492		1.63229		2.39225		1.79392	1.96194		1.72034	1.68581		2.00904	2.1014	1.7134
KEGG_CELL_CYCLE	2.58126	2.27483	2.11924	1.73157	2.32019			1.67085		2.01114			2.09096	2.33906	1.98577
KEGG_MISMATCH_REPAIR	2.25384	2.12906	1.93325		1.77837			1.75205					1.90416	2.20956	1.84441
KEGG_PROTEASOME	2.33269	1.64053							2.41786	2.1694			2.16229	1.60713	1.87531
KEGG_RIBOSOME	2.4161	2.92592		1.88569					3.0024	2.89136		3.49629	1.88386
KEGG_BASE_EXCISION_REPAIR	2.10721	1.8223								1.76969			1.85082	1.71075	2.03959
KEGG_AMINOACYL_TRNA_BIOSYNTHESIS	1.72863				1.75738					1.75701			1.66917	2.00946	2.32956
KEGG_HOMOLOGOUS_RECOMBINATION	2.39456	1.9896	1.92581		1.85889								2.08878	2.29371
KEGG_N_GLYCAN_BIOSYNTHESIS			1.63981		1.88444					1.78165				1.68577	2.1923
KEGG_PYRIMIDINE_METABOLISM	1.82851	1.59472								1.65447				1.61968
KEGG_OOCYTE_MEIOSIS	1.62817				1.5571					1.50555				1.55089
KEGG_BASAL_TRANSCRIPTION_FACTORS	1.78349				1.92532								1.77838	1.88281
KEGG_NUCLEOTIDE_EXCISION_REPAIR	1.81565	2.03204												2.15503	1.95511
KEGG_PATHOGENIC_ESCHERICHIA_COLI_INFECTION									1.95554	1.71998		1.80076	1.69712
KEGG_P53_SIGNALING_PATHWAY		1.62373							1.73557	1.78806		1.86968
KEGG_RNA_DEGRADATION	1.94161				1.6193									1.73829
KEGG_FOCAL_ADHESION								1.71744		1.58581		1.37204
KEGG_GLYCOSYLPHOSPHATIDYLINOSITOL_GPI_ANCHOR_BIOSYNTHESIS			1.71437			1.96835									2.24733
KEGG_RNA_POLYMERASE	1.9629												1.88387
KEGG_ONE_CARBON_POOL_BY_FOLATE									1.79977	1.72781
KEGG_ADHERENS_JUNCTION								1.65114		1.73307
KEGG_FC_GAMMA_R_MEDIATED_PHAGOCYTOSIS								1.6203		1.5903
KEGG_REGULATION_OF_ACTIN_CYTOSKELETON								1.66018		1.50391
KEGG_CITRATE_CYCLE_TCA_CYCLE			1.67218												1.94514
KEGG_PROGESTERONE_MEDIATED_OOCYTE_MATURATION			1.54701											1.67706
KEGG_GRAFT_VERSUS_HOST_DISEASE													1.95016		1.89921
KEGG_VALINE_LEUCINE_AND_ISOLEUCINE_BIOSYNTHESIS														1.68076	2.02491
KEGG_LEISHMANIA_INFECTION									1.84456			1.88827
KEGG_ECM_RECEPTOR_INTERACTION								1.71637				1.69348
KEGG_BASAL_CELL_CARCINOMA	1.70113
KEGG_METABOLISM_OF_XENOBIOTICS_BY_CYTOCHROME_P450	1.56581
KEGG_NON_HOMOLOGOUS_END_JOINING										1.92221
KEGG_THYROID_CANCER										1.76495
KEGG_PURINE_METABOLISM										1.70034
KEGG_PEROXISOME										1.59731
KEGG_SMALL_CELL_LUNG_CANCER										1.55198
KEGG_CYSTEINE_AND_METHIONINE_METABOLISM			1.80181
KEGG_TERPENOID_BACKBONE_BIOSYNTHESIS			1.774
KEGG_SYSTEMIC_LUPUS_ERYTHEMATOSUS			1.53216
KEGG_GLYCOSPHINGOLIPID_BIOSYNTHESIS_LACTO_AND_NEOLACTO_SERIES													2.07417
KEGG_PRIMARY_IMMUNODEFICIENCY													1.74231
KEGG_ALLOGRAFT_REJECTION													1.70951
KEGG_ANTIGEN_PROCESSING_AND_PRESENTATION															2.02336
KEGG_VALINE_LEUCINE_AND_ISOLEUCINE_DEGRADATION															1.98519
KEGG_LYSINE_DEGRADATION															1.90122
KEGG_AUTOIMMUNE_THYROID_DISEASE															1.66787
KEGG_MATURITY_ONSET_DIABETES_OF_THE_YOUNG						2.26667
KEGG_AMINO_SUGAR_AND_NUCLEOTIDE_SUGAR_METABOLISM		1.64562
KEGG_OXIDATIVE_PHOSPHORYLATION					1.80901
KEGG_HUNTINGTONS_DISEASE					1.54261
KEGG_ALZHEIMERS_DISEASE					1.51091
KEGG_TASTE_TRANSDUCTION				1.64743
KEGG_GLUTATHIONE_METABOLISM									2.00495
KEGG_INTESTINAL_IMMUNE_NETWORK_FOR_IGA_PRODUCTION									1.73802
KEGG_DILATED_CARDIOMYOPATHY								1.56328
KEGG_HYPERTROPHIC_CARDIOMYOPATHY_HCM								1.55229
KEGG_VIRAL_MYOCARDITIS												1.80188
KEGG_LEUKOCYTE_TRANSENDOTHELIAL_MIGRATION												1.73927
KEGG_CELL_ADHESION_MOLECULES_CAMS												1.6327
KEGG_NATURAL_KILLER_CELL_MEDIATED_CYTOTOXICITY												1.60276
KEGG_LYSOSOME												1.58471
KEGG_CHEMOKINE_SIGNALING_PATHWAY												1.57379
