# Supplementary material for: Genomic profiling of the UFMylation family genes identifies UFSP2 as a potential tumour suppressor in colon cancer
Source: Clin Transl Med. 2021 Dec 19;11(12):e642. doi: 10.1002/ctm2.642 (PMC8684770; doi:10.1002/ctm2.642)
Supplement: Supplementary file 1 — Supporting information [file CTM2-11-e642-s001.zip › Supplementary Data. 2.xlsx]

## Sheet: Sheet3
Supplementary Data. 2. The frequencies of copy number gain or loss of UFMylation genes in ICGC
	BOCA-UK_Gain	BOCA-UK_Loss	BRCA-EU_Gain	BRCA-EU_Loss	BTCA-SG_Gain	BTCA-SG_Loss	CMDI-UK_Gain	CMDI-UK_Loss	ESAD-UK_Gain	ESAD-UK_Loss	LAML-KR_Gain	LAML-KR_Loss	LINC-JP_Gain	LINC-JP_Loss	ORCA-IN_Gain	ORCA-IN_Loss	OV-AU_Gain	OV-AU_Loss	PACA-AU_Gain	PACA-AU_Loss	PRAD-UK_Gain	PRAD-UK_Loss	RECA-EU_Gain	RECA-EU_Loss
UFC1	0.283333	0.0166667	0.684211	0.0263158	0.333333	0	0	0	0.473684	0.0315789	0	0	0.785714	0	0	0	0.583333	0.0166667	0.433333	0.0555556	0.125	0	0.0540541	0.0135135
UBA5	0.0666667	0.216667	0.171053	0.105263	0.166667	0.0833333	0	0	0.252632	0.0526316	0	0	0.178571	0.0357143	0.166667	0	0.5	0.05	0.166667	0.0777778	0.208333	0	0.135135	0.108108
UFSP2	0.0833333	0.166667	0.105263	0.210526	0.166667	0.416667	0	0	0.0421053	0.484211	0	0	0.0714286	0.535714	0.0833333	0.166667	0.1	0.7	0.0222222	0.388889	0.0416667	0.0833333	0	0.108108
UFL1	0.0833333	0.283333	0.0526316	0.381579	0	0.416667	0	0	0.157895	0.252632	0	0	0.0357143	0.214286	0.0833333	0.25	0.116667	0.45	0.0222222	0.544444	0	0.333333	0.027027	0.135135
UFSP1	0.216667	0	0.223684	0.105263	0.333333	0	0	0	0.442105	0.136842	0	0	0.464286	0.0357143	0.0833333	0.0833333	0.416667	0.0666667	0.233333	0.0666667	0.0833333	0	0.256757	0
UFM1	0.0333333	0.383333	0.0394737	0.407895	0	0.25	0	0	0.452632	0.115789	0	0	0.0714286	0.321429	0.166667	0.0833333	0.0833333	0.5	0.244444	0.266667	0	0.25	0.0405405	0.0540541
CDK5RAP3	0.133333	0.1	0.210526	0.131579	0.333333	0	0	0	0.305263	0.157895	0	0	0.214286	0	0.0833333	0.166667	0.116667	0.5	0.177778	0.111111	0.0416667	0	0.0135135	0.027027
DDRGK1	0.15	0.166667	0.25	0.0921053	0.166667	0.333333	0	0	0.536842	0.0736842	0	0	0.357143	0	0.25	0.0833333	0.5	0.116667	0.2	0.233333	0	0.0833333	0.121622	0
