# Supplementary material for: Genomic profiling of the UFMylation family genes identifies UFSP2 as a potential tumour suppressor in colon cancer
Source: Clin Transl Med. 2021 Dec 19;11(12):e642. doi: 10.1002/ctm2.642 (PMC8684770; doi:10.1002/ctm2.642)
Supplement: Supplementary file 1 — Supporting information [file CTM2-11-e642-s001.zip › Supplementary Data. 3.xlsx]

## Sheet:  
Supplementary Data. 3. UFMylation genes located in the recurrent focal SCNAs
		ACC		BLCA		BRCA		CESC		CHOL		COAD		DLBC		ESCA		GBM		HNSC		KICH		KIRC		KIRP		LAML		LGG		LIHC		LUAD		LUSC		MESO		OV		PAAD		PCPG		PRAD		READ
HGNC Symbol	Ensembl Gene ID	PeakAmp	PeakDel	PeakAmp	PeakDel	PeakAmp	PeakDel	PeakAmp	PeakDel	PeakAmp	PeakDel	PeakAmp	PeakDel	PeakAmp	PeakDel	PeakAmp	PeakDel	PeakAmp	PeakDel	PeakAmp	PeakDel	PeakAmp	PeakDel	PeakAmp	PeakDel	PeakAmp	PeakDel	PeakAmp	PeakDel	PeakAmp	PeakDel	PeakAmp	PeakDel	PeakAmp	PeakDel	PeakAmp	PeakDel	PeakAmp	PeakDel	PeakAmp	PeakDel	PeakAmp	PeakDel	PeakAmp	PeakDel	PeakAmp	PeakDel	PeakAmp	PeakDel
CDK5RAP3	ENSG00000108465														-1											1
DDRGK1	ENSG00000198171		-1																																-1					1
UBA5	ENSG00000081307																								-1						-1
UFC1	ENSG00000143222														-1	1								1																		1						1
UFL1	ENSG00000014123				-1		-1								-1		-1																		-1				-1				-1
UFM1	ENSG00000120686												-1												-1														-1
UFSP1	ENSG00000176125		-1											1																1			-1										-1			1
UFSP2	ENSG00000109775		-1		-1		-1						-1		-1		-1								-1										-1				-1				-1		-1				-1
[truncated: 18 more columns]
