# Supplementary material for: Genomic profiling of the UFMylation family genes identifies UFSP2 as a potential tumour suppressor in colon cancer
Source: Clin Transl Med. 2021 Dec 19;11(12):e642. doi: 10.1002/ctm2.642 (PMC8684770; doi:10.1002/ctm2.642)
Supplement: Supplementary file 1 — Supporting information [file CTM2-11-e642-s001.zip › Supplementary Data. 4.xlsx]

## Sheet: Percentage of mutation
Supplementary Data5. Mutations of UFMylation family
GeneSymbol	GeneAcc	ACC	BLCA	BRCA	CESC	CHOL	COAD	DLBC	ESCA	GBM	HNSC	KICH	KIRC	KIRP	LAML	LGG	LIHC	LUAD	LUSC	MESO	OV	PAAD	PCPG	PRAD	READ	SARC	SKCM	STAD	TGCT	THCA	THYM	UCEC	UCS	UVM
UBA5	ENSG00000081307	0	0.00729927	0.00389864	0.00687285	0	0.00985222	0	0	0.0025	0.00392927	0	0.0108108	0.0070922	0.00714286	0	0.00273973	0	0	0	0.00243309	0	0	0	0.00666667	0	0.00213675	0.0022779	0	0	0.00813008	0.0338983	0	0
UFC1	ENSG00000143222	0	0.00729927	0.00194932	0.00343643	0	0.00985222	0	0.00540541	0.0025	0	0	0	0	0	0	0	0.00386847	0	0	0.00486618	0.00561798	0	0	0	0	0.00641026	0	0	0	0	0.0150659	0	0
UFL1	ENSG00000014123	0.0108696	0.0170316	0.00877193	0.00687285	0	0.0147783	0	0.00540541	0.0025	0.00982318	0	0	0.0035461	0	0	0.00547945	0.0116054	0.0268041	0	0.00243309	0	0	0.00803213	0.0133333	0.0041841	0.0106838	0.0182232	0	0	0	0.0696798	0	0
DDRGK1	ENSG00000198171	0	0.00243309	0.00194932	0.0103093	0	0.00246305	0	0.00540541	0.005	0.00196464	0.0151515	0	0	0	0	0.00547945	0.00967118	0	0	0	0	0	0.00200803	0	0	0.0042735	0.00683371	0	0	0	0.0225989	0	0
UFM1	ENSG00000120686	0	0.00243309	0	0	0	0.00246305	0	0	0	0.00196464	0	0	0.0035461	0	0	0	0	0	0	0.00243309	0.00561798	0	0	0	0	0.0042735	0.0022779	0	0	0	0.00564972	0	0
UFSP1	ENSG00000176125	0	0	0.00194932	0	0	0.00738916	0	0	0	0.00392927	0	0	0.0035461	0	0	0	0	0.00412371	0	0	0	0	0	0	0	0	0	0	0	0	0.00564972	0	0
UFSP2	ENSG00000109775	0	0.0121655	0.00292398	0.0103093	0	0.0123153	0	0.0108108	0.0025	0.00589391	0	0	0.0070922	0.0142857	0.00190476	0	0.00386847	0.00206186	0	0	0.011236	0	0.00200803	0.0133333	0	0.00213675	0.0136674	0	0	0	0.0489642	0	0
CDK5RAP3	ENSG00000108465	0	0.00973236	0.000974659	0.0103093	0	0.00985222	0	0	0.0025	0.00196464	0	0	0.0070922	0	0	0	0.00580271	0.00618557	0	0.00729927	0.00561798	0.00543478	0.00200803	0.00666667	0	0.00854701	0.0022779	0	0	0	0.0320151	0.0175439	0

## Sheet: Mutation site
Supplementary Data 4. Non-synonymous mutations of UFMylation family
Gene Symbol	Ensembl Gene ID	Variant Classification	Variant Group	Genomic Location	Tumor Sample	HGVS description at coding level	HGVS description at protein level	HGVS description at protein level (short)	Impact (VEP)
CDK5RAP3	ENSG00000108465	Nonsense_Mutation	Truncating	chr17:46052626	TCGA-05-4420-01A-01D-1265-08	c.436A>T	p.Lys146Ter	p.K146*	HIGH
CDK5RAP3	ENSG00000108465	Missense_Mutation	Missense	chr17:46053378	TCGA-13-0893-01B-01W-0494-09	c.797C>A	p.Ala266Glu	p.A266E	MODERATE
CDK5RAP3	ENSG00000108465	Missense_Mutation	Missense	chr17:46056209	TCGA-18-3415-01A-01D-0983-08	c.1003G>T	p.Ala335Ser	p.A335S	MODERATE
CDK5RAP3	ENSG00000108465	Missense_Mutation	Missense	chr17:46058035	TCGA-19-1385-01A-02W-0643-08	c.1154T>A	p.Leu385Gln	p.L385Q	MODERATE
CDK5RAP3	ENSG00000108465	Missense_Mutation	Missense	chr17:46052929	TCGA-24-1927-01A-01W-0699-08	c.563G>T	p.Ser188Ile	p.S188I	MODERATE
CDK5RAP3	ENSG00000108465	Missense_Mutation	Missense	chr17:46055198	TCGA-49-AARQ-01A-11D-A410-08	c.910G>T	p.Asp304Tyr	p.D304Y	MODERATE
CDK5RAP3	ENSG00000108465	Missense_Mutation	Missense	chr17:46048728	TCGA-5P-A9JV-01A-12D-A42J-10	c.7G>T	p.Asp3Tyr	p.D3Y	MODERATE
CDK5RAP3	ENSG00000108465	Missense_Mutation	Missense	chr17:46053006	TCGA-61-2095-01A-01W-0722-08	c.640T>C	p.Phe214Leu	p.F214L	MODERATE
CDK5RAP3	ENSG00000108465	Missense_Mutation	Missense	chr17:46050995	TCGA-63-A5MM-01A-11D-A26M-08	c.163G>A	p.Ala55Thr	p.A55T	MODERATE
CDK5RAP3	ENSG00000108465	Nonsense_Mutation	Truncating	chr17:46052991	TCGA-94-8490-01A-11D-2323-08	c.625C>T	p.Gln209Ter	p.Q209*	HIGH
CDK5RAP3	ENSG00000108465	Missense_Mutation	Missense	chr17:46057970	TCGA-A2-A3XT-01A-11D-A22X-09	c.1089C>A	p.Phe363Leu	p.F363L	MODERATE
CDK5RAP3	ENSG00000108465	Missense_Mutation	Missense	chr17:46050960	TCGA-A5-A0G1-01A-11D-A122-09	c.128C>A	p.Ala43Asp	p.A43D	MODERATE
CDK5RAP3	ENSG00000108465	Missense_Mutation	Missense	chr17:46053278	TCGA-A5-A0G2-01A-11W-A062-09	c.697C>T	p.Arg233Trp	p.R233W	MODERATE
CDK5RAP3	ENSG00000108465	Missense_Mutation	Missense	chr17:46054156	TCGA-A5-A0G2-01A-11W-A062-09	c.877G>A	p.Asp293Asn	p.D293N	MODERATE
CDK5RAP3	ENSG00000108465	Missense_Mutation	Missense	chr17:46058038	TCGA-A5-A1OF-01A-11D-A14G-09	c.1157C>A	p.Ala386Asp	p.A386D	MODERATE
CDK5RAP3	ENSG00000108465	Missense_Mutation	Missense	chr17:46056255	TCGA-A6-6781-01A-22D-A270-10	c.1049G>A	p.Arg350Gln	p.R350Q	MODERATE
CDK5RAP3	ENSG00000108465	Missense_Mutation	Missense	chr17:46054115	TCGA-AA-3815-01A-01W-0995-10	c.836A>C	p.Glu279Ala	p.E279A	MODERATE
CDK5RAP3	ENSG00000108465	Missense_Mutation	Missense	chr17:46052565	TCGA-AA-A010-01A-01D-A17O-10	c.375G>T	p.Glu125Asp	p.E125D	MODERATE
CDK5RAP3	ENSG00000108465	Nonsense_Mutation	Truncating	chr17:46052898	TCGA-AG-A002-01A-01W-A00K-09	c.532G>T	p.Glu178Ter	p.E178*	HIGH
CDK5RAP3	ENSG00000108465	Missense_Mutation	Missense	chr17:46055271	TCGA-AJ-A3EK-01A-11D-A19Y-09	c.983C>T	p.Thr328Ile	p.T328I	MODERATE
CDK5RAP3	ENSG00000108465	Missense_Mutation	Missense	chr17:46051354	TCGA-AP-A051-01A-21W-A027-09	c.242C>T	p.Ser81Phe	p.S81F	MODERATE
CDK5RAP3	ENSG00000108465	Missense_Mutation	Missense	chr17:46050977	TCGA-AP-A059-01A-21D-A122-09	c.145C>T	p.Pro49Ser	p.P49S	MODERATE
CDK5RAP3	ENSG00000108465	Missense_Mutation	Missense	chr17:46052695	TCGA-AX-A06F-01A-11W-A027-09	c.505G>A	p.Gly169Ser	p.G169S	MODERATE
CDK5RAP3	ENSG00000108465	Missense_Mutation	Missense	chr17:46052985	TCGA-AX-A1C4-01A-11D-A135-09	c.619G>A	p.Val207Met	p.V207M	MODERATE
CDK5RAP3	ENSG00000108465	Missense_Mutation	Missense	chr17:46050996	TCGA-AX-A2HC-01A-11D-A17D-09	c.164C>T	p.Ala55Val	p.A55V	MODERATE
CDK5RAP3	ENSG00000108465	Missense_Mutation	Missense	chr17:46052926	TCGA-AX-A3FT-01A-11D-A228-09	c.560C>T	p.Pro187Leu	p.P187L	MODERATE
CDK5RAP3	ENSG00000108465	Missense_Mutation	Missense	chr17:46052947	TCGA-AY-A54L-01A-11D-A28G-10	c.581G>T	p.Gly194Val	p.G194V	MODERATE
CDK5RAP3	ENSG00000108465	Missense_Mutation	Missense	chr17:46051390	TCGA-B5-A3FC-01A-11D-A228-09	c.278G>A	p.Arg93Gln	p.R93Q	MODERATE
CDK5RAP3	ENSG00000108465	Missense_Mutation	Missense	chr17:46058580	TCGA-B5-A5OC-01A-21D-A27P-09	c.1335G>T	p.Gln445His	p.Q445H	MODERATE
CDK5RAP3	ENSG00000108465	Missense_Mutation	Missense	chr17:46056225	TCGA-BF-AAOX-01A-11D-A397-08	c.1019C>T	p.Ala340Val	p.A340V	MODERATE
CDK5RAP3	ENSG00000108465	Missense_Mutation	Missense	chr17:46058857	TCGA-BR-8680-01A-11D-2394-08	c.1510A>G	p.Thr504Ala	p.T504A	MODERATE
CDK5RAP3	ENSG00000108465	Splice_Site	Truncating	chr17:46058166	TCGA-BS-A0U8-01A-11D-A10B-09	c.1283+2T>C	.	p.X428_splice	HIGH
CDK5RAP3	ENSG00000108465	Missense_Mutation	Missense	chr17:46053338	TCGA-C5-A7CO-01A-11D-A351-09	c.757C>T	p.Pro253Ser	p.P253S	MODERATE
CDK5RAP3	ENSG00000108465	Splice_Site	Truncating	chr17:46051295	TCGA-CN-6995-01A-31D-2012-08	c.185-2A>G	.	p.X62_splice	HIGH
CDK5RAP3	ENSG00000108465	Nonsense_Mutation	Truncating	chr17:46052656	TCGA-D1-A174-01A-11D-A12J-09	c.466G>T	p.Glu156Ter	p.E156*	HIGH
CDK5RAP3	ENSG00000108465	Missense_Mutation	Missense	chr17:46058836	TCGA-D1-A174-01A-11D-A12J-09	c.1489C>T	p.Arg497Cys	p.R497C	MODERATE
CDK5RAP3	ENSG00000108465	Missense_Mutation	Missense	chr17:46052645	TCGA-DR-A0ZM-01A-12D-A10S-08	c.455C>A	p.Ala152Glu	p.A152E	MODERATE
CDK5RAP3	ENSG00000108465	Missense_Mutation	Missense	chr17:46054136	TCGA-E7-A85H-01A-11D-A34U-08	c.857C>T	p.Ser286Phe	p.S286F	MODERATE
CDK5RAP3	ENSG00000108465	Missense_Mutation	Missense	chr17:46054136	TCGA-EB-A431-01A-11D-A25O-08	c.857C>G	p.Ser286Cys	p.S286C	MODERATE
CDK5RAP3	ENSG00000108465	Missense_Mutation	Missense	chr17:46054169	TCGA-EE-A2MR-06A-11D-A196-08	c.890T>C	p.Phe297Ser	p.F297S	MODERATE
CDK5RAP3	ENSG00000108465	Missense_Mutation	Missense	chr17:46056265	TCGA-EE-A2MS-06A-11D-A197-08	c.1059C>G	p.Phe353Leu	p.F353L	MODERATE
CDK5RAP3	ENSG00000108465	Missense_Mutation	Missense	chr17:46056266	TCGA-EE-A2MS-06A-11D-A197-08	c.1060C>T	p.Leu354Phe	p.L354F	MODERATE
CDK5RAP3	ENSG00000108465	Missense_Mutation	Missense	chr17:46058809	TCGA-EO-A22U-01A-11D-A17W-09	c.1462G>T	p.Ala488Ser	p.A488S	MODERATE
CDK5RAP3	ENSG00000108465	Missense_Mutation	Missense	chr17:46051781	TCGA-EO-A3KX-01A-11D-A228-09	c.301A>G	p.Ile101Val	p.I101V	MODERATE
CDK5RAP3	ENSG00000108465	Missense_Mutation	Missense	chr17:46051766	TCGA-EV-5902-01A-11D-1589-08	c.286G>A	p.Asp96Asn	p.D96N	MODERATE
CDK5RAP3	ENSG00000108465	Missense_Mutation	Missense	chr17:46052662	TCGA-FI-A2D5-01A-11D-A17D-09	c.472C>T	p.Arg158Trp	p.R158W	MODERATE
CDK5RAP3	ENSG00000108465	Missense_Mutation	Missense	chr17:46050952	TCGA-G2-A2EO-01A-11D-A17V-08	c.120G>C	p.Lys40Asn	p.K40N	MODERATE
CDK5RAP3	ENSG00000108465	Splice_Site	Truncating	chr17:46048774	TCGA-G9-6361-01A-21D-1961-08	c.52+1G>T	.	p.X18_splice	HIGH
CDK5RAP3	ENSG00000108465	Missense_Mutation	Missense	chr17:46052994	TCGA-GV-A6ZA-01A-12D-A339-08	c.628G>A	p.Ala210Thr	p.A210T	MODERATE
CDK5RAP3	ENSG00000108465	Missense_Mutation	Missense	chr17:46058863	TCGA-HQ-A5NE-01A-12D-A289-08	c.1516C>G	p.Leu506Val	p.L506V	MODERATE
CDK5RAP3	ENSG00000108465	Splice_Site	Truncating	chr17:46052879	TCGA-IB-7651-01A-11D-2154-08	c.514-1G>A	.	p.X172_splice	HIGH
CDK5RAP3	ENSG00000108465	Missense_Mutation	Missense	chr17:46056230	TCGA-IB-7651-01A-11D-2154-08	c.1024A>T	p.Thr342Ser	p.T342S	MODERATE
CDK5RAP3	ENSG00000108465	Missense_Mutation	Missense	chr17:46053347	TCGA-N9-A4Q7-01A-11D-A28R-08	c.766G>A	p.Glu256Lys	p.E256K	MODERATE
CDK5RAP3	ENSG00000108465	Missense_Mutation	Missense	chr17:46055224	TCGA-NJ-A4YF-01A-12D-A25L-08	c.936G>C	p.Trp312Cys	p.W312C	MODERATE
CDK5RAP3	ENSG00000108465	Splice_Site	Truncating	chr17:46054077	TCGA-Q1-A73O-01A-11D-A32I-09	c.799-1G>A	.	p.X267_splice	HIGH
CDK5RAP3	ENSG00000108465	Missense_Mutation	Missense	chr17:46051813	TCGA-SQ-A6I6-01A-11D-A35I-08	c.333A>C	p.Leu111Phe	p.L111F	MODERATE
DDRGK1	ENSG00000198171	Missense_Mutation	Missense	chr20:3180739	TCGA-05-4397-01A-01D-1265-08	c.418G>T	p.Ala140Ser	p.A140S	MODERATE
DDRGK1	ENSG00000198171	Missense_Mutation	Missense	chr20:3180740	TCGA-05-4397-01A-01D-1265-08	c.417G>T	p.Glu139Asp	p.E139D	MODERATE
DDRGK1	ENSG00000198171	Missense_Mutation	Missense	chr20:3180717	TCGA-06-5416-01A-01D-1486-08	c.440G>A	p.Arg147Gln	p.R147Q	MODERATE
DDRGK1	ENSG00000198171	Missense_Mutation	Missense	chr20:3180710	TCGA-12-0818-01A-01W-0424-08	c.447G>C	p.Glu149Asp	p.E149D	MODERATE
DDRGK1	ENSG00000198171	Missense_Mutation	Missense	chr20:3183950	TCGA-44-7670-01A-11D-2063-08	c.204G>T	p.Arg68Ser	p.R68S	MODERATE
DDRGK1	ENSG00000198171	Missense_Mutation	Missense	chr20:3183939	TCGA-50-5930-01A-11D-1753-08	c.215G>T	p.Ser72Ile	p.S72I	MODERATE
DDRGK1	ENSG00000198171	Missense_Mutation	Missense	chr20:3171440	TCGA-55-7995-01A-11D-2184-08	c.804C>A	p.Phe268Leu	p.F268L	MODERATE
DDRGK1	ENSG00000198171	Missense_Mutation	Missense	chr20:3175885	TCGA-78-7158-01A-11D-2036-08	c.625G>A	p.Glu209Lys	p.E209K	MODERATE
DDRGK1	ENSG00000198171	Missense_Mutation	Missense	chr20:3175889	TCGA-78-7158-01A-11D-2036-08	c.621G>A	p.Met207Ile	p.M207I	MODERATE
DDRGK1	ENSG00000198171	Nonsense_Mutation	Truncating	chr20:3181005	TCGA-A5-A1OF-01A-11D-A14G-09	c.391C>T	p.Arg131Ter	p.R131*	HIGH
DDRGK1	ENSG00000198171	Missense_Mutation	Missense	chr20:3185219	TCGA-A5-A1OF-01A-11D-A14G-09	c.55C>A	p.Leu19Ile	p.L19I	MODERATE
DDRGK1	ENSG00000198171	Missense_Mutation	Missense	chr20:3181029	TCGA-AJ-A8CT-01A-11D-A37N-09	c.367C>T	p.Arg123Trp	p.R123W	MODERATE
DDRGK1	ENSG00000198171	Missense_Mutation	Missense	chr20:3180667	TCGA-AN-A046-01A-21W-A050-09	c.490C>T	p.Arg164Cys	p.R164C	MODERATE
DDRGK1	ENSG00000198171	Missense_Mutation	Missense	chr20:3171864	TCGA-AP-A0LM-01A-11D-A122-09	c.750G>T	p.Gln250His	p.Q250H	MODERATE
DDRGK1	ENSG00000198171	Missense_Mutation	Missense	chr20:3181055	TCGA-AX-A2IO-01A-11D-A17W-09	c.341C>T	p.Ser114Leu	p.S114L	MODERATE
DDRGK1	ENSG00000198171	Missense_Mutation	Missense	chr20:3171431	TCGA-B5-A1MX-01A-11D-A142-09	c.813A>G	p.Ile271Met	p.I271M	MODERATE
DDRGK1	ENSG00000198171	Missense_Mutation	Missense	chr20:3171365	TCGA-B5-A3FA-01A-11D-A19Y-09	c.879G>T	p.Glu293Asp	p.E293D	MODERATE
DDRGK1	ENSG00000198171	Missense_Mutation	Missense	chr20:3171451	TCGA-B5-A3FC-01A-11D-A228-09	c.793C>T	p.Arg265Trp	p.R265W	MODERATE
DDRGK1	ENSG00000198171	Missense_Mutation	Missense	chr20:3171360	TCGA-BG-A222-01A-11D-A159-09	c.884C>T	p.Ala295Val	p.A295V	MODERATE
DDRGK1	ENSG00000198171	Missense_Mutation	Missense	chr20:3171871	TCGA-BR-8372-01A-11D-2340-08	c.743G>A	p.Arg248His	p.R248H	MODERATE
DDRGK1	ENSG00000198171	Missense_Mutation	Missense	chr20:3175951	TCGA-C5-A1BM-01A-11D-A13W-08	c.559G>A	p.Glu187Lys	p.E187K	MODERATE
DDRGK1	ENSG00000198171	Missense_Mutation	Missense	chr20:3184023	TCGA-C5-A8XH-01A-11D-A37N-09	c.131C>G	p.Ala44Gly	p.A44G	MODERATE
DDRGK1	ENSG00000198171	Missense_Mutation	Missense	chr20:3171387	TCGA-CK-4951-01A-01D-1408-10	c.857G>A	p.Arg286Gln	p.R286Q	MODERATE
DDRGK1	ENSG00000198171	Missense_Mutation	Missense	chr20:3183990	TCGA-D9-A6EG-06A-12D-A32N-08	c.164C>T	p.Pro55Leu	p.P55L	MODERATE
DDRGK1	ENSG00000198171	Missense_Mutation	Missense	chr20:3183991	TCGA-D9-A6EG-06A-12D-A32N-08	c.163C>T	p.Pro55Ser	p.P55S	MODERATE
DDRGK1	ENSG00000198171	Missense_Mutation	Missense	chr20:3185248	TCGA-DI-A1BU-01A-11D-A135-09	c.26T>C	p.Val9Ala	p.V9A	MODERATE
DDRGK1	ENSG00000198171	Missense_Mutation	Missense	chr20:3184039	TCGA-E2-A14P-01A-31D-A12B-09	c.115G>A	p.Glu39Lys	p.E39K	MODERATE
DDRGK1	ENSG00000198171	Missense_Mutation	Missense	chr20:3171367	TCGA-EE-A2GM-06B-11D-A196-08	c.877G>A	p.Glu293Lys	p.E293K	MODERATE
DDRGK1	ENSG00000198171	Missense_Mutation	Missense	chr20:3171865	TCGA-EO-A22U-01A-11D-A17W-09	c.749A>G	p.Gln250Arg	p.Q250R	MODERATE
DDRGK1	ENSG00000198171	Missense_Mutation	Missense	chr20:3184008	TCGA-EO-A3B0-01A-12D-A19Y-09	c.146A>C	p.Gln49Pro	p.Q49P	MODERATE
DDRGK1	ENSG00000198171	Missense_Mutation	Missense	chr20:3175957	TCGA-EO-A3KX-01A-11D-A228-09	c.553G>A	p.Glu185Lys	p.E185K	MODERATE
DDRGK1	ENSG00000198171	Missense_Mutation	Missense	chr20:3183919	TCGA-IR-A3LK-01A-12D-A20U-09	c.235C>G	p.Arg79Gly	p.R79G	MODERATE
DDRGK1	ENSG00000198171	Missense_Mutation	Missense	chr20:3172425	TCGA-KN-8427-01A-11D-2310-10	c.715G>T	p.Gly239Cys	p.G239C	MODERATE
DDRGK1	ENSG00000198171	Missense_Mutation	Missense	chr20:3171381	TCGA-KU-A66S-01A-21D-A30E-08	c.863G>A	p.Arg288Gln	p.R288Q	MODERATE
DDRGK1	ENSG00000198171	Missense_Mutation	Missense	chr20:3175910	TCGA-L5-A4OF-01A-11D-A27G-09	c.600G>C	p.Glu200Asp	p.E200D	MODERATE
DDRGK1	ENSG00000198171	Missense_Mutation	Missense	chr20:3171873	TCGA-RC-A7SK-01A-11D-A34Z-10	c.741T>A	p.Asn247Lys	p.N247K	MODERATE
DDRGK1	ENSG00000198171	Splice_Site	Truncating	chr20:3180750	TCGA-UB-A7MB-01A-11D-A33Q-10	c.409-2A>C	.	p.X137_splice	HIGH
DDRGK1	ENSG00000198171	Missense_Mutation	Missense	chr20:3171387	TCGA-UY-A9PE-01A-11D-A38G-08	c.857G>A	p.Arg286Gln	p.R286Q	MODERATE
DDRGK1	ENSG00000198171	Missense_Mutation	Missense	chr20:3183884	TCGA-VQ-A8P2-01A-11D-A364-08	c.270G>T	p.Glu90Asp	p.E90D	MODERATE
DDRGK1	ENSG00000198171	Missense_Mutation	Missense	chr20:3180702	TCGA-VQ-A91D-01A-11D-A410-08	c.455G>A	p.Arg152His	p.R152H	MODERATE
DDRGK1	ENSG00000198171	Missense_Mutation	Missense	chr20:3175950	TCGA-ZG-A9KY-01A-11D-A41K-08	c.560A>C	p.Glu187Ala	p.E187A	MODERATE
UBA5	ENSG00000081307	Missense_Mutation	Missense	chr3:132389870	TCGA-04-1342-01A-01W-0486-08	c.556G>A	p.Glu186Lys	p.E186K	MODERATE
UBA5	ENSG00000081307	Missense_Mutation	Missense	chr3:132379542	TCGA-19-5956-01A-11D-1696-08	c.161G>A	p.Ser54Asn	p.S54N	MODERATE
UBA5	ENSG00000081307	Nonsense_Mutation	Truncating	chr3:132394183	TCGA-5L-AAT1-01A-12D-A41F-09	c.904C>T	p.Gln302Ter	p.Q302*	HIGH
UBA5	ENSG00000081307	Missense_Mutation	Missense	chr3:132394672	TCGA-A5-A0G2-01A-11W-A062-09	c.1036G>T	p.Val346Leu	p.V346L	MODERATE
UBA5	ENSG00000081307	Missense_Mutation	Missense	chr3:132387731	TCGA-A5-A1OF-01A-11D-A14G-09	c.367G>T	p.Ala123Ser	p.A123S	MODERATE
UBA5	ENSG00000081307	Missense_Mutation	Missense	chr3:132394111	TCGA-AB-2829-03B-01W-0728-08	c.832A>T	p.Thr278Ser	p.T278S	MODERATE
UBA5	ENSG00000081307	Missense_Mutation	Missense	chr3:132389877	TCGA-AC-A23H-01A-11D-A159-09	c.563G>A	p.Arg188Gln	p.R188Q	MODERATE
UBA5	ENSG00000081307	Missense_Mutation	Missense	chr3:132384704	TCGA-AJ-A3BG-01A-11D-A19Y-09	c.199G>A	p.Asp67Asn	p.D67N	MODERATE
UBA5	ENSG00000081307	Missense_Mutation	Missense	chr3:132389064	TCGA-AJ-A5DW-01A-11D-A27P-09	c.430T>G	p.Phe144Val	p.F144V	MODERATE
UBA5	ENSG00000081307	Missense_Mutation	Missense	chr3:132379519	TCGA-AP-A1DV-01A-21D-A135-09	c.138G>T	p.Glu46Asp	p.E46D	MODERATE
UBA5	ENSG00000081307	Missense_Mutation	Missense	chr3:132390915	TCGA-AP-A1DV-01A-21D-A135-09	c.706G>A	p.Ala236Thr	p.A236T	MODERATE
UBA5	ENSG00000081307	Missense_Mutation	Missense	chr3:132379431	TCGA-AQ-A04J-01A-02W-A050-09	c.50G>A	p.Arg17Gln	p.R17Q	MODERATE
UBA5	ENSG00000081307	Missense_Mutation	Missense	chr3:132389877	TCGA-AX-A2HC-01A-11D-A17D-09	c.563G>A	p.Arg188Gln	p.R188Q	MODERATE
UBA5	ENSG00000081307	Missense_Mutation	Missense	chr3:132384687	TCGA-AZ-4315-01A-01D-1408-10	c.182G>A	p.Arg61Gln	p.R61Q	MODERATE
UBA5	ENSG00000081307	Missense_Mutation	Missense	chr3:132387698	TCGA-B0-5075-01A-01D-1462-08	c.334A>G	p.Asn112Asp	p.N112D	MODERATE
UBA5	ENSG00000081307	Missense_Mutation	Missense	chr3:132379394	TCGA-B5-A0JT-01A-21D-A122-09	c.13G>C	p.Val5Leu	p.V5L	MODERATE
UBA5	ENSG00000081307	Missense_Mutation	Missense	chr3:132394502	TCGA-B5-A11E-01A-11D-A10M-09	c.1002A>G	p.Ile334Met	p.I334M	MODERATE
UBA5	ENSG00000081307	Missense_Mutation	Missense	chr3:132394703	TCGA-BL-A5ZZ-01A-31D-A30E-08	c.1067A>T	p.Asn356Ile	p.N356I	MODERATE
UBA5	ENSG00000081307	Frame_Shift_Del	Truncating	chr3:132390928	TCGA-BP-5189-01A-02D-1429-08	c.722_723insTTGA	p.Glu241AspfsTer2	p.E241Dfs*2	HIGH
UBA5	ENSG00000081307	Missense_Mutation	Missense	chr3:132387767	TCGA-BS-A0UF-01A-11D-A10B-09	c.403C>A	p.Leu135Met	p.L135M	MODERATE
UBA5	ENSG00000081307	Missense_Mutation	Missense	chr3:132384704	TCGA-CA-6717-01A-11D-1835-10	c.199G>A	p.Asp67Asn	p.D67N	MODERATE
UBA5	ENSG00000081307	Missense_Mutation	Missense	chr3:132387762	TCGA-CJ-5678-01A-11D-1534-10	c.398A>G	p.His133Arg	p.H133R	MODERATE
UBA5	ENSG00000081307	Nonsense_Mutation	Truncating	chr3:132390646	TCGA-CK-6751-01A-11D-1835-10	c.605G>A	p.Trp202Ter	p.W202*	HIGH
UBA5	ENSG00000081307	Missense_Mutation	Missense	chr3:132394720	TCGA-CR-6472-01A-11D-1870-08	c.1084C>G	p.Pro362Ala	p.P362A	MODERATE
UBA5	ENSG00000081307	Missense_Mutation	Missense	chr3:132387716	TCGA-CV-6942-01A-21D-2012-08	c.352T>A	p.Phe118Ile	p.F118I	MODERATE
UBA5	ENSG00000081307	Missense_Mutation	Missense	chr3:132389115	TCGA-CW-5585-01A-01D-1534-10	c.481A>G	p.Met161Val	p.M161V	MODERATE
UBA5	ENSG00000081307	Missense_Mutation	Missense	chr3:132387690	TCGA-D1-A16F-01A-11D-A12J-09	c.326A>C	p.Glu109Ala	p.E109A	MODERATE
UBA5	ENSG00000081307	Missense_Mutation	Missense	chr3:132394156	TCGA-D1-A17U-01A-21D-A12J-09	c.877C>T	p.Pro293Ser	p.P293S	MODERATE
UBA5	ENSG00000081307	Missense_Mutation	Missense	chr3:132384834	TCGA-D3-A5GU-06A-11D-A27K-08	c.214C>T	p.Arg72Cys	p.R72C	MODERATE
UBA5	ENSG00000081307	Missense_Mutation	Missense	chr3:132379447	TCGA-D5-6928-01A-11D-1924-10	c.66G>T	p.Glu22Asp	p.E22D	MODERATE
UBA5	ENSG00000081307	Missense_Mutation	Missense	chr3:132389819	TCGA-DD-AADU-01A-11D-A40R-10	c.505T>G	p.Leu169Val	p.L169V	MODERATE
UBA5	ENSG00000081307	Missense_Mutation	Missense	chr3:132390650	TCGA-DF-A2KU-01A-11D-A17W-09	c.609G>A	p.Met203Ile	p.M203I	MODERATE
UBA5	ENSG00000081307	Missense_Mutation	Missense	chr3:132379488	TCGA-DI-A1BU-01A-11D-A135-09	c.107G>A	p.Gly36Asp	p.G36D	MODERATE
UBA5	ENSG00000081307	Missense_Mutation	Missense	chr3:132389831	TCGA-DI-A1BU-01A-11D-A135-09	c.517A>G	p.Lys173Glu	p.K173E	MODERATE
UBA5	ENSG00000081307	Missense_Mutation	Missense	chr3:132394703	TCGA-DI-A1BU-01A-11D-A135-09	c.1067A>T	p.Asn356Ile	p.N356I	MODERATE
UBA5	ENSG00000081307	Splice_Site	Truncating	chr3:132384714	TCGA-EC-A1NJ-01A-31D-A14G-09	c.207+2T>C	.	p.X69_splice	HIGH
UBA5	ENSG00000081307	Missense_Mutation	Missense	chr3:132389070	TCGA-EI-6917-01A-11D-1924-10	c.436G>A	p.Val146Ile	p.V146I	MODERATE
UBA5	ENSG00000081307	Missense_Mutation	Missense	chr3:132394129	TCGA-EO-A22U-01A-11D-A17W-09	c.850G>A	p.Gly284Arg	p.G284R	MODERATE
UBA5	ENSG00000081307	Missense_Mutation	Missense	chr3:132394741	TCGA-EO-A22X-01A-11D-A17W-09	c.1105A>G	p.Thr369Ala	p.T369A	MODERATE
UBA5	ENSG00000081307	Missense_Mutation	Missense	chr3:132395363	TCGA-EO-A3B0-01A-12D-A19Y-09	c.1208A>G	p.Asn403Ser	p.N403S	MODERATE
UBA5	ENSG00000081307	Frame_Shift_Del	Truncating	chr3:132384828	TCGA-EW-A2FV-01A-11D-A17D-09	c.211delA	p.Ile71SerfsTer6	p.I71Sfs*6	HIGH
UBA5	ENSG00000081307	Frame_Shift_Del	Truncating	chr3:132390657	TCGA-EW-A2FV-01A-11D-A17D-09	c.619delG	p.Val207SerfsTer13	p.V207Sfs*13	HIGH
UBA5	ENSG00000081307	Missense_Mutation	Missense	chr3:132389887	TCGA-FI-A2D5-01A-11D-A17D-09	c.573A>G	p.Ile191Met	p.I191M	MODERATE
UBA5	ENSG00000081307	Missense_Mutation	Missense	chr3:132394705	TCGA-FI-A2D5-01A-11D-A17D-09	c.1069T>G	p.Phe357Val	p.F357V	MODERATE
UBA5	ENSG00000081307	Missense_Mutation	Missense	chr3:132394678	TCGA-GC-A6I1-01A-12D-A31L-08	c.1042G>A	p.Glu348Lys	p.E348K	MODERATE
UBA5	ENSG00000081307	Missense_Mutation	Missense	chr3:132379518	TCGA-GL-A59T-01A-21D-A28G-10	c.137A>T	p.Glu46Val	p.E46V	MODERATE
UBA5	ENSG00000081307	Missense_Mutation	Missense	chr3:132394093	TCGA-HU-A4GU-01A-11D-A25D-08	c.814T>G	p.Phe272Val	p.F272V	MODERATE
UBA5	ENSG00000081307	Other	Other	chr3:132395370	TCGA-LP-A4AV-01A-11D-A243-09	c.1215G>C	p.Ter405TyrextTer12	p.*405Yext*12	HIGH
UBA5	ENSG00000081307	Missense_Mutation	Missense	chr3:132379517	TCGA-Q1-A5R2-01A-11D-A28B-09	c.136G>A	p.Glu46Lys	p.E46K	MODERATE
UBA5	ENSG00000081307	Missense_Mutation	Missense	chr3:132394685	TCGA-XF-AAMZ-01A-11D-A42E-08	c.1049C>T	p.Ser350Leu	p.S350L	MODERATE
UBA5	ENSG00000081307	Frame_Shift_Del	Truncating	chr3:132395353	TCGA-Y8-A896-01A-11D-A35Z-10	c.1201delA	p.Met401Ter	p.M401*	HIGH
UBA5	ENSG00000081307	Missense_Mutation	Missense	chr3:132379501	TCGA-ZB-A96V-01A-11D-A428-09	c.120C>G	p.Ile40Met	p.I40M	MODERATE
UFC1	ENSG00000143222	Missense_Mutation	Missense	chr1:161123801	TCGA-12-0778-01A-01W-0348-08	c.14C>T	p.Ala5Val	p.A5V	MODERATE
UFC1	ENSG00000143222	Missense_Mutation	Missense	chr1:161127927	TCGA-24-1419-01A-01W-0545-08	c.349C>G	p.Leu117Val	p.L117V	MODERATE
UFC1	ENSG00000143222	Missense_Mutation	Missense	chr1:161123809	TCGA-35-4123-01A-01D-1105-08	c.22C>T	p.Arg8Cys	p.R8C	MODERATE
UFC1	ENSG00000143222	Missense_Mutation	Missense	chr1:161127972	TCGA-4Z-AA7S-01A-11D-A391-08	c.394T>A	p.Phe132Ile	p.F132I	MODERATE
UFC1	ENSG00000143222	Missense_Mutation	Missense	chr1:161127458	TCGA-50-5930-01A-11D-1753-08	c.307G>T	p.Asp103Tyr	p.D103Y	MODERATE
UFC1	ENSG00000143222	Missense_Mutation	Missense	chr1:161127060	TCGA-59-2372-01A-01D-1526-09	c.208T>G	p.Trp70Gly	p.W70G	MODERATE
UFC1	ENSG00000143222	Missense_Mutation	Missense	chr1:161127045	TCGA-A6-6780-01A-11D-A270-10	c.193T>C	p.Trp65Arg	p.W65R	MODERATE
UFC1	ENSG00000143222	Missense_Mutation	Missense	chr1:161127443	TCGA-AD-6889-01A-11D-1924-10	c.292G>A	p.Ala98Thr	p.A98T	MODERATE
UFC1	ENSG00000143222	Missense_Mutation	Missense	chr1:161127434	TCGA-AD-A5EK-01A-11D-A28G-10	c.283C>T	p.Pro95Ser	p.P95S	MODERATE
UFC1	ENSG00000143222	Missense_Mutation	Missense	chr1:161127936	TCGA-AJ-A5DW-01A-11D-A27P-09	c.358C>A	p.His120Asn	p.H120N	MODERATE
UFC1	ENSG00000143222	Missense_Mutation	Missense	chr1:161127099	TCGA-AP-A1E0-01A-11D-A135-09	c.247G>A	p.Glu83Lys	p.E83K	MODERATE
UFC1	ENSG00000143222	Missense_Mutation	Missense	chr1:161126762	TCGA-AX-A2HA-01A-12D-A18P-09	c.146C>T	p.Ala49Val	p.A49V	MODERATE
UFC1	ENSG00000143222	Missense_Mutation	Missense	chr1:161123816	TCGA-AX-A2HJ-01A-11D-A17D-09	c.29T>G	p.Val10Gly	p.V10G	MODERATE
UFC1	ENSG00000143222	Missense_Mutation	Missense	chr1:161128232	TCGA-B5-A0JN-01A-11D-A10B-09	c.454G>C	p.Asp152His	p.D152H	MODERATE
UFC1	ENSG00000143222	Missense_Mutation	Missense	chr1:161127913	TCGA-BH-A0E1-01A-11W-A071-09	c.335G>C	p.Gly112Ala	p.G112A	MODERATE
UFC1	ENSG00000143222	Nonsense_Mutation	Truncating	chr1:161123797	TCGA-BS-A0UV-01A-11D-A10B-09	c.10G>T	p.Glu4Ter	p.E4*	HIGH
UFC1	ENSG00000143222	Missense_Mutation	Missense	chr1:161128205	TCGA-C5-A1MF-01A-11D-A13W-08	c.427G>A	p.Gly143Ser	p.G143S	MODERATE
UFC1	ENSG00000143222	Missense_Mutation	Missense	chr1:161126780	TCGA-CA-6717-01A-11D-1835-10	c.164G>A	p.Arg55Gln	p.R55Q	MODERATE
UFC1	ENSG00000143222	Missense_Mutation	Missense	chr1:161126806	TCGA-D1-A103-01A-11D-A10M-09	c.190C>T	p.Arg64Trp	p.R64W	MODERATE
UFC1	ENSG00000143222	Missense_Mutation	Missense	chr1:161127057	TCGA-D3-A51R-06A-11D-A25O-08	c.205T>A	p.Cys69Ser	p.C69S	MODERATE
UFC1	ENSG00000143222	Missense_Mutation	Missense	chr1:161127075	TCGA-D3-A51R-06A-11D-A25O-08	c.223C>T	p.Leu75Phe	p.L75F	MODERATE
UFC1	ENSG00000143222	Frame_Shift_Del	Truncating	chr1:161123814	TCGA-D8-A1XQ-01A-11D-A14K-09	c.30_31delGT	p.Ser11Ter	p.S11*	HIGH
UFC1	ENSG00000143222	Missense_Mutation	Missense	chr1:161128267	TCGA-DK-A6AW-01A-11D-A30E-08	c.489G>T	p.Glu163Asp	p.E163D	MODERATE
UFC1	ENSG00000143222	Splice_Site	Truncating	chr1:161128200	TCGA-DK-AA6R-01A-11D-A42E-08	c.424-2A>T	.	p.X142_splice	HIGH
UFC1	ENSG00000143222	Missense_Mutation	Missense	chr1:161128000	TCGA-EE-A180-06A-11D-A21A-08	c.422G>T	p.Gly141Val	p.G141V	MODERATE
UFC1	ENSG00000143222	Missense_Mutation	Missense	chr1:161123797	TCGA-FR-A726-01A-11D-A32N-08	c.10G>A	p.Glu4Lys	p.E4K	MODERATE
UFC1	ENSG00000143222	Missense_Mutation	Missense	chr1:161123792	TCGA-IB-7651-01A-11D-2154-08	c.5C>T	p.Ala2Val	p.A2V	MODERATE
UFC1	ENSG00000143222	Nonsense_Mutation	Truncating	chr1:161123890	TCGA-IG-A8O2-01A-11D-A36J-09	c.103G>T	p.Glu35Ter	p.E35*	HIGH
UFC1	ENSG00000143222	Nonsense_Mutation	Truncating	chr1:161126779	TCGA-SJ-A6ZI-01A-12D-A34Q-09	c.163C>T	p.Arg55Ter	p.R55*	HIGH
UFL1	ENSG00000014123	Missense_Mutation	Missense	chr6:97000501	TCGA-17-Z050-01A-01W-0747-08	c.2129C>T	p.Pro710Leu	p.P710L	MODERATE
UFL1	ENSG00000014123	Missense_Mutation	Missense	chr6:97001294	TCGA-19-5956-01A-11D-1696-08	c.2300C>A	p.Thr767Asn	p.T767N	MODERATE
UFL1	ENSG00000014123	Missense_Mutation	Missense	chr6:96973248	TCGA-22-5473-01A-01D-1632-08	c.328G>A	p.Val110Met	p.V110M	MODERATE
UFL1	ENSG00000014123	Nonsense_Mutation	Truncating	chr6:96999337	TCGA-2F-A9KO-01A-11D-A38G-08	c.1847C>G	p.Ser616Ter	p.S616*	HIGH
UFL1	ENSG00000014123	Missense_Mutation	Missense	chr6:96997405	TCGA-2H-A9GH-01A-11D-A37C-09	c.1638C>G	p.Asn546Lys	p.N546K	MODERATE
UFL1	ENSG00000014123	Missense_Mutation	Missense	chr6:96986576	TCGA-43-2578-01A-01D-1522-08	c.1048A>T	p.Ser350Cys	p.S350C	MODERATE
UFL1	ENSG00000014123	Nonsense_Mutation	Truncating	chr6:97000488	TCGA-43-7657-01A-31D-2122-08	c.2116G>T	p.Gly706Ter	p.G706*	HIGH
UFL1	ENSG00000014123	Missense_Mutation	Missense	chr6:96990865	TCGA-50-5930-01A-11D-1753-08	c.1375G>C	p.Asp459His	p.D459H	MODERATE
UFL1	ENSG00000014123	Missense_Mutation	Missense	chr6:96974249	TCGA-52-7622-01A-11D-2122-08	c.403G>T	p.Gly135Cys	p.G135C	MODERATE
UFL1	ENSG00000014123	Missense_Mutation	Missense	chr6:96974222	TCGA-52-7810-01A-11D-2122-08	c.376G>A	p.Glu126Lys	p.E126K	MODERATE
UFL1	ENSG00000014123	Missense_Mutation	Missense	chr6:96999336	TCGA-55-1592-01A-01D-0969-08	c.1846T>A	p.Ser616Thr	p.S616T	MODERATE
UFL1	ENSG00000014123	Missense_Mutation	Missense	chr6:96985297	TCGA-55-8208-01A-11D-2238-08	c.850A>G	p.Ile284Val	p.I284V	MODERATE
UFL1	ENSG00000014123	Nonsense_Mutation	Truncating	chr6:97001374	TCGA-56-6546-01A-11D-1817-08	c.2380G>T	p.Glu794Ter	p.E794*	HIGH
UFL1	ENSG00000014123	Splice_Site	Truncating	chr6:96974312	TCGA-56-8307-01A-11D-2293-08	c.465+1G>A	.	p.X155_splice	HIGH
UFL1	ENSG00000014123	Missense_Mutation	Missense	chr6:96988426	TCGA-58-A46M-01A-11D-A24D-08	c.1174C>G	p.Pro392Ala	p.P392A	MODERATE
UFL1	ENSG00000014123	Missense_Mutation	Missense	chr6:96971029	TCGA-61-1741-01A-02W-0639-09	c.85G>C	p.Glu29Gln	p.E29Q	MODERATE
UFL1	ENSG00000014123	Missense_Mutation	Missense	chr6:96999771	TCGA-63-A5MY-01A-11D-A26M-08	c.1957G>C	p.Val653Leu	p.V653L	MODERATE
UFL1	ENSG00000014123	In_Frame_Del	Inframe	chr6:96986567	TCGA-66-2758-01A-02D-1522-08	c.1041_1049delGGCATTCAG	p.Arg347_Phe349del	p.R347_F349del	MODERATE
UFL1	ENSG00000014123	Missense_Mutation	Missense	chr6:96997631	TCGA-67-3771-01A-01D-1040-01	c.1774G>T	p.Asp592Tyr	p.D592Y	MODERATE
UFL1	ENSG00000014123	Missense_Mutation	Missense	chr6:96974239	TCGA-77-7142-01A-11D-2042-08	c.393G>T	p.Leu131Phe	p.L131F	MODERATE
UFL1	ENSG00000014123	Missense_Mutation	Missense	chr6:96990853	TCGA-77-8140-01A-11D-2244-08	c.1363G>T	p.Asp455Tyr	p.D455Y	MODERATE
UFL1	ENSG00000014123	Missense_Mutation	Missense	chr6:96997381	TCGA-86-8585-01A-11D-2393-08	c.1614G>T	p.Lys538Asn	p.K538N	MODERATE
UFL1	ENSG00000014123	Splice_Site	Truncating	chr6:96988410	TCGA-91-6848-01A-11D-1945-08	c.1159-1G>C	.	p.X387_splice	HIGH
UFL1	ENSG00000014123	Nonsense_Mutation	Truncating	chr6:96990877	TCGA-98-8021-01A-11D-2244-08	c.1387C>T	p.Gln463Ter	p.Q463*	HIGH
UFL1	ENSG00000014123	Missense_Mutation	Missense	chr6:96986667	TCGA-A2-A1FV-01A-11D-A13L-09	c.1139T>C	p.Met380Thr	p.M380T	MODERATE
UFL1	ENSG00000014123	Frame_Shift_Del	Truncating	chr6:96996102	TCGA-A4-8098-01A-11D-2396-08	c.1465delC	p.His489ThrfsTer17	p.H489Tfs*17	HIGH
UFL1	ENSG00000014123	Missense_Mutation	Missense	chr6:96976412	TCGA-A5-A0G2-01A-11W-A062-09	c.500G>A	p.Gly167Glu	p.G167E	MODERATE
UFL1	ENSG00000014123	Missense_Mutation	Missense	chr6:96984177	TCGA-A5-A0G2-01A-11W-A062-09	c.713G>A	p.Arg238Lys	p.R238K	MODERATE
UFL1	ENSG00000014123	Missense_Mutation	Missense	chr6:96985315	TCGA-A5-A0G2-01A-11W-A062-09	c.868A>C	p.Thr290Pro	p.T290P	MODERATE
UFL1	ENSG00000014123	Missense_Mutation	Missense	chr6:97001363	TCGA-A5-A0GP-01A-11W-A062-09	c.2369C>T	p.Ser790Phe	p.S790F	MODERATE
UFL1	ENSG00000014123	Missense_Mutation	Missense	chr6:96971059	TCGA-A5-A1OF-01A-11D-A14G-09	c.115T>A	p.Leu39Met	p.L39M	MODERATE
UFL1	ENSG00000014123	Missense_Mutation	Missense	chr6:96971089	TCGA-A5-A2K5-01A-11D-A17W-09	c.145C>A	p.His49Asn	p.H49N	MODERATE
UFL1	ENSG00000014123	Missense_Mutation	Missense	chr6:96997370	TCGA-A5-A2K5-01A-11D-A17W-09	c.1603C>T	p.Arg535Cys	p.R535C	MODERATE
UFL1	ENSG00000014123	Missense_Mutation	Missense	chr6:96986595	TCGA-AA-3715-01A-01W-0900-09	c.1067T>C	p.Val356Ala	p.V356A	MODERATE
UFL1	ENSG00000014123	Missense_Mutation	Missense	chr6:96973207	TCGA-AG-3892-01A-01W-1073-09	c.287G>T	p.Arg96Ile	p.R96I	MODERATE
UFL1	ENSG00000014123	Missense_Mutation	Missense	chr6:96990864	TCGA-AG-A002-01A-01W-A00K-09	c.1374T>G	p.Ser458Arg	p.S458R	MODERATE
UFL1	ENSG00000014123	Missense_Mutation	Missense	chr6:96997643	TCGA-AG-A002-01A-01W-A00K-09	c.1786G>A	p.Ala596Thr	p.A596T	MODERATE
UFL1	ENSG00000014123	Frame_Shift_Del	Truncating	chr6:96999786	TCGA-AJ-A3BG-01A-11D-A19Y-09	c.1978delA	p.Arg660GlyfsTer17	p.R660Gfs*17	HIGH
UFL1	ENSG00000014123	Missense_Mutation	Missense	chr6:96988426	TCGA-AJ-A3EK-01A-11D-A19Y-09	c.1174C>T	p.Pro392Ser	p.P392S	MODERATE
UFL1	ENSG00000014123	Missense_Mutation	Missense	chr6:96972283	TCGA-AJ-A3EL-01A-11D-A20S-09	c.249A>C	p.Gln83His	p.Q83H	MODERATE
UFL1	ENSG00000014123	Missense_Mutation	Missense	chr6:97000413	TCGA-AJ-A3EL-01A-11D-A20S-09	c.2041G>T	p.Asp681Tyr	p.D681Y	MODERATE
UFL1	ENSG00000014123	Missense_Mutation	Missense	chr6:96990853	TCGA-AP-A056-01A-11W-A027-09	c.1363G>T	p.Asp455Tyr	p.D455Y	MODERATE
UFL1	ENSG00000014123	Frame_Shift_Del	Truncating	chr6:96996088	TCGA-AP-A056-01A-11W-A027-09	c.1457dupT	p.Leu486PhefsTer10	p.L486Ffs*10	HIGH
UFL1	ENSG00000014123	Missense_Mutation	Missense	chr6:96996156	TCGA-AP-A056-01A-11W-A027-09	c.1519A>C	p.Lys507Gln	p.K507Q	MODERATE
UFL1	ENSG00000014123	Missense_Mutation	Missense	chr6:96996090	TCGA-AP-A1DV-01A-21D-A135-09	c.1453T>G	p.Phe485Val	p.F485V	MODERATE
UFL1	ENSG00000014123	Missense_Mutation	Missense	chr6:97001226	TCGA-AR-A1AI-01A-11D-A12Q-09	c.2232G>C	p.Lys744Asn	p.K744N	MODERATE
UFL1	ENSG00000014123	Missense_Mutation	Missense	chr6:97001300	TCGA-AX-A05S-01A-11W-A027-09	c.2306G>A	p.Arg769His	p.R769H	MODERATE
UFL1	ENSG00000014123	Missense_Mutation	Missense	chr6:96985307	TCGA-AX-A05Z-01A-11W-A027-09	c.860G>T	p.Arg287Ile	p.R287I	MODERATE
UFL1	ENSG00000014123	Missense_Mutation	Missense	chr6:97001344	TCGA-AX-A05Z-01A-11W-A027-09	c.2350C>A	p.Leu784Ile	p.L784I	MODERATE
UFL1	ENSG00000014123	Nonsense_Mutation	Truncating	chr6:96997673	TCGA-AX-A0J0-01A-11D-A117-09	c.1816G>T	p.Glu606Ter	p.E606*	HIGH
UFL1	ENSG00000014123	Missense_Mutation	Missense	chr6:96974288	TCGA-AX-A2H5-01A-11D-A17D-09	c.442C>T	p.Leu148Phe	p.L148F	MODERATE
UFL1	ENSG00000014123	Missense_Mutation	Missense	chr6:96997596	TCGA-AX-A2HA-01A-12D-A18P-09	c.1739A>G	p.Asp580Gly	p.D580G	MODERATE
UFL1	ENSG00000014123	Missense_Mutation	Missense	chr6:96976423	TCGA-AX-A2HC-01A-11D-A17D-09	c.511C>A	p.Leu171Ile	p.L171I	MODERATE
UFL1	ENSG00000014123	Frame_Shift_Del	Truncating	chr6:96990825	TCGA-AX-A2HC-01A-11D-A17D-09	c.1341dupA	p.Val448SerfsTer9	p.V448Sfs*9	HIGH
UFL1	ENSG00000014123	Missense_Mutation	Missense	chr6:96997310	TCGA-AX-A2HC-01A-11D-A17D-09	c.1543G>A	p.Glu515Lys	p.E515K	MODERATE
UFL1	ENSG00000014123	Missense_Mutation	Missense	chr6:96996080	TCGA-B5-A0JY-01A-11D-A10B-09	c.1443G>T	p.Glu481Asp	p.E481D	MODERATE
UFL1	ENSG00000014123	Missense_Mutation	Missense	chr6:97000528	TCGA-B5-A0JY-01A-11D-A10B-09	c.2156A>C	p.Lys719Thr	p.K719T	MODERATE
UFL1	ENSG00000014123	Missense_Mutation	Missense	chr6:96997319	TCGA-B5-A11E-01A-11D-A10M-09	c.1552C>T	p.Arg518Cys	p.R518C	MODERATE
UFL1	ENSG00000014123	Missense_Mutation	Missense	chr6:96997406	TCGA-B5-A11E-01A-11D-A10M-09	c.1639C>A	p.Leu547Met	p.L547M	MODERATE
UFL1	ENSG00000014123	Missense_Mutation	Missense	chr6:96999376	TCGA-B5-A11E-01A-11D-A10M-09	c.1886C>A	p.Ser629Tyr	p.S629Y	MODERATE
UFL1	ENSG00000014123	Missense_Mutation	Missense	chr6:96996121	TCGA-B5-A11G-01A-13D-A122-09	c.1484A>G	p.Glu495Gly	p.E495G	MODERATE
UFL1	ENSG00000014123	Missense_Mutation	Missense	chr6:96971162	TCGA-B5-A1MR-01A-31D-A14G-09	c.218G>A	p.Arg73Gln	p.R73Q	MODERATE
UFL1	ENSG00000014123	Frame_Shift_Del	Truncating	chr6:96999786	TCGA-B5-A1MW-01A-11D-A17D-09	c.1978delA	p.Arg660GlyfsTer17	p.R660Gfs*17	HIGH
UFL1	ENSG00000014123	Missense_Mutation	Missense	chr6:96986584	TCGA-B5-A1MX-01A-11D-A142-09	c.1056G>T	p.Gln352His	p.Q352H	MODERATE
UFL1	ENSG00000014123	Missense_Mutation	Missense	chr6:96984150	TCGA-B5-A3FC-01A-11D-A228-09	c.686G>A	p.Arg229His	p.R229H	MODERATE
UFL1	ENSG00000014123	Nonsense_Mutation	Truncating	chr6:96988513	TCGA-B5-A3FC-01A-11D-A228-09	c.1261C>T	p.Arg421Ter	p.R421*	HIGH
UFL1	ENSG00000014123	Missense_Mutation	Missense	chr6:96988507	TCGA-B5-A5OC-01A-21D-A27P-09	c.1255G>A	p.Asp419Asn	p.D419N	MODERATE
UFL1	ENSG00000014123	Missense_Mutation	Missense	chr6:96971131	TCGA-BA-A8YP-01A-11D-A391-08	c.187A>G	p.Ser63Gly	p.S63G	MODERATE
UFL1	ENSG00000014123	Missense_Mutation	Missense	chr6:96974301	TCGA-BG-A0MG-01A-21D-A10B-09	c.455T>G	p.Phe152Cys	p.F152C	MODERATE
UFL1	ENSG00000014123	Missense_Mutation	Missense	chr6:96971092	TCGA-BG-A222-01A-11D-A159-09	c.148A>G	p.Thr50Ala	p.T50A	MODERATE
UFL1	ENSG00000014123	Missense_Mutation	Missense	chr6:96974207	TCGA-BH-A2L8-01A-11D-A18P-09	c.361G>C	p.Asp121His	p.D121H	MODERATE
UFL1	ENSG00000014123	Missense_Mutation	Missense	chr6:96974231	TCGA-BH-A2L8-01A-11D-A18P-09	c.385G>A	p.Asp129Asn	p.D129N	MODERATE
UFL1	ENSG00000014123	Missense_Mutation	Missense	chr6:96984150	TCGA-BR-4184-01A-01D-1126-08	c.686G>A	p.Arg229His	p.R229H	MODERATE
UFL1	ENSG00000014123	Frame_Shift_Del	Truncating	chr6:96986656	TCGA-BR-4363-01A-01D-1158-08	c.1129delC	p.Arg377ValfsTer3	p.R377Vfs*3	HIGH
UFL1	ENSG00000014123	Missense_Mutation	Missense	chr6:96986536	TCGA-BR-6452-01A-12D-1800-08	c.1008A>C	p.Glu336Asp	p.E336D	MODERATE
UFL1	ENSG00000014123	Missense_Mutation	Missense	chr6:96997371	TCGA-BR-7704-01A-11D-2053-08	c.1604G>A	p.Arg535His	p.R535H	MODERATE
UFL1	ENSG00000014123	Missense_Mutation	Missense	chr6:96986508	TCGA-BS-A0UA-01A-11D-A122-09	c.980C>A	p.Pro327His	p.P327H	MODERATE
UFL1	ENSG00000014123	Missense_Mutation	Missense	chr6:96997359	TCGA-BS-A0UL-01A-11D-A10G-09	c.1592C>T	p.Thr531Met	p.T531M	MODERATE
UFL1	ENSG00000014123	Missense_Mutation	Missense	chr6:96997292	TCGA-C8-A1HM-01A-12D-A135-09	c.1525C>G	p.Leu509Val	p.L509V	MODERATE
UFL1	ENSG00000014123	Missense_Mutation	Missense	chr6:96984130	TCGA-CA-6717-01A-11D-1835-10	c.666G>T	p.Glu222Asp	p.E222D	MODERATE
UFL1	ENSG00000014123	Missense_Mutation	Missense	chr6:96971106	TCGA-CM-4743-01A-01D-1719-10	c.162G>T	p.Lys54Asn	p.K54N	MODERATE
UFL1	ENSG00000014123	Missense_Mutation	Missense	chr6:96997431	TCGA-CM-4744-01A-01D-1408-10	c.1664A>G	p.Glu555Gly	p.E555G	MODERATE
UFL1	ENSG00000014123	Missense_Mutation	Missense	chr6:96990812	TCGA-CR-5243-01A-01D-1512-08	c.1322G>A	p.Arg441Lys	p.R441K	MODERATE
UFL1	ENSG00000014123	Missense_Mutation	Missense	chr6:96990871	TCGA-CU-A0YN-01A-21D-A10S-08	c.1381G>A	p.Glu461Lys	p.E461K	MODERATE
UFL1	ENSG00000014123	Missense_Mutation	Missense	chr6:96969791	TCGA-CV-A6JE-01A-11D-A31L-08	c.42C>A	p.Asp14Glu	p.D14E	MODERATE
UFL1	ENSG00000014123	Missense_Mutation	Missense	chr6:96973219	TCGA-D3-A8GI-06A-11D-A372-08	c.299T>A	p.Ile100Asn	p.I100N	MODERATE
UFL1	ENSG00000014123	Missense_Mutation	Missense	chr6:96973198	TCGA-D5-6540-01A-11D-1719-10	c.278T>C	p.Ile93Thr	p.I93T	MODERATE
UFL1	ENSG00000014123	Missense_Mutation	Missense	chr6:96999374	TCGA-D8-A1JK-01A-11D-A13L-09	c.1884C>G	p.Asn628Lys	p.N628K	MODERATE
UFL1	ENSG00000014123	Frame_Shift_Del	Truncating	chr6:96985330	TCGA-D8-A27V-01A-12D-A17D-09	c.887delT	p.Leu296Ter	p.L296*	HIGH
UFL1	ENSG00000014123	Missense_Mutation	Missense	chr6:97001360	TCGA-DA-A95Z-06A-11D-A372-08	c.2366C>T	p.Ser789Leu	p.S789L	MODERATE
UFL1	ENSG00000014123	Missense_Mutation	Missense	chr6:96973201	TCGA-DD-A3A9-01A-11D-A25V-10	c.281A>T	p.Glu94Val	p.E94V	MODERATE
UFL1	ENSG00000014123	Missense_Mutation	Missense	chr6:97001287	TCGA-DF-A2KU-01A-11D-A17W-09	c.2293G>A	p.Ala765Thr	p.A765T	MODERATE
UFL1	ENSG00000014123	Missense_Mutation	Missense	chr6:96971042	TCGA-DI-A1BU-01A-11D-A135-09	c.98T>C	p.Ile33Thr	p.I33T	MODERATE
UFL1	ENSG00000014123	Missense_Mutation	Missense	chr6:96986556	TCGA-DM-A285-01A-11D-A16V-10	c.1028A>C	p.Gln343Pro	p.Q343P	MODERATE
UFL1	ENSG00000014123	Nonsense_Mutation	Truncating	chr6:96988513	TCGA-DS-A0VK-01A-21D-A10S-08	c.1261C>T	p.Arg421Ter	p.R421*	HIGH
UFL1	ENSG00000014123	Missense_Mutation	Missense	chr6:97001173	TCGA-E7-A7XN-01A-11D-A34U-08	c.2179C>T	p.Leu727Phe	p.L727F	MODERATE
UFL1	ENSG00000014123	Missense_Mutation	Missense	chr6:96990799	TCGA-E9-A22H-01A-11D-A159-09	c.1309G>A	p.Gly437Arg	p.G437R	MODERATE
UFL1	ENSG00000014123	Missense_Mutation	Missense	chr6:96999369	TCGA-EE-A29D-06A-11D-A197-08	c.1879C>T	p.His627Tyr	p.H627Y	MODERATE
UFL1	ENSG00000014123	Missense_Mutation	Missense	chr6:97000522	TCGA-EE-A29D-06A-11D-A197-08	c.2150A>T	p.Asn717Ile	p.N717I	MODERATE
UFL1	ENSG00000014123	Missense_Mutation	Missense	chr6:97001327	TCGA-EE-A2MS-06A-11D-A197-08	c.2333C>T	p.Ser778Phe	p.S778F	MODERATE
UFL1	ENSG00000014123	Missense_Mutation	Missense	chr6:96988523	TCGA-EJ-7792-01A-11D-2114-08	c.1271A>G	p.Lys424Arg	p.K424R	MODERATE
UFL1	ENSG00000014123	Missense_Mutation	Missense	chr6:96997299	TCGA-EO-A22U-01A-11D-A17W-09	c.1532A>T	p.Lys511Ile	p.K511I	MODERATE
UFL1	ENSG00000014123	Missense_Mutation	Missense	chr6:96997359	TCGA-EO-A22U-01A-11D-A17W-09	c.1592C>T	p.Thr531Met	p.T531M	MODERATE
UFL1	ENSG00000014123	Missense_Mutation	Missense	chr6:97000489	TCGA-EO-A22U-01A-11D-A17W-09	c.2117G>A	p.Gly706Glu	p.G706E	MODERATE
UFL1	ENSG00000014123	Missense_Mutation	Missense	chr6:96982171	TCGA-EO-A22X-01A-11D-A17W-09	c.629A>G	p.Tyr210Cys	p.Y210C	MODERATE
UFL1	ENSG00000014123	Missense_Mutation	Missense	chr6:96971057	TCGA-EO-A3B0-01A-12D-A19Y-09	c.113A>C	p.Lys38Thr	p.K38T	MODERATE
UFL1	ENSG00000014123	Missense_Mutation	Missense	chr6:96997661	TCGA-EO-A3KX-01A-11D-A228-09	c.1804G>A	p.Ala602Thr	p.A602T	MODERATE
UFL1	ENSG00000014123	Missense_Mutation	Missense	chr6:97001369	TCGA-EW-A1IZ-01A-11D-A188-09	c.2375C>T	p.Thr792Met	p.T792M	MODERATE
UFL1	ENSG00000014123	Splice_Site	Truncating	chr6:96971168	TCGA-EW-A1P8-01A-11D-A142-09	c.223+1G>A	.	p.X75_splice	HIGH
UFL1	ENSG00000014123	Missense_Mutation	Missense	chr6:96996042	TCGA-EY-A1GI-01A-11D-A13L-09	c.1405A>G	p.Lys469Glu	p.K469E	MODERATE
UFL1	ENSG00000014123	Missense_Mutation	Missense	chr6:96986606	TCGA-EY-A215-01A-11D-A14K-09	c.1078G>A	p.Asp360Asn	p.D360N	MODERATE
UFL1	ENSG00000014123	Frame_Shift_Del	Truncating	chr6:96999786	TCGA-EY-A215-01A-11D-A14K-09	c.1978delA	p.Arg660GlyfsTer17	p.R660Gfs*17	HIGH
UFL1	ENSG00000014123	Missense_Mutation	Missense	chr6:96971029	TCGA-EY-A54A-01A-11D-A27P-09	c.85G>C	p.Glu29Gln	p.E29Q	MODERATE
UFL1	ENSG00000014123	Missense_Mutation	Missense	chr6:96971092	TCGA-F7-A624-01A-22D-A30E-08	c.148A>G	p.Thr50Ala	p.T50A	MODERATE
UFL1	ENSG00000014123	Missense_Mutation	Missense	chr6:96971027	TCGA-FR-A729-06A-11D-A34U-08	c.83C>T	p.Ser28Phe	p.S28F	MODERATE
UFL1	ENSG00000014123	Missense_Mutation	Missense	chr6:96997391	TCGA-FV-A496-01A-11D-A25V-10	c.1624G>A	p.Glu542Lys	p.E542K	MODERATE
UFL1	ENSG00000014123	Missense_Mutation	Missense	chr6:97000455	TCGA-GV-A3QI-01A-11D-A21Z-08	c.2083C>A	p.Gln695Lys	p.Q695K	MODERATE
UFL1	ENSG00000014123	Missense_Mutation	Missense	chr6:96973182	TCGA-HF-A5NB-01A-11D-A31L-08	c.262G>A	p.Val88Met	p.V88M	MODERATE
UFL1	ENSG00000014123	Missense_Mutation	Missense	chr6:96972270	TCGA-HU-A4GQ-01A-11D-A25D-08	c.236T>C	p.Ile79Thr	p.I79T	MODERATE
UFL1	ENSG00000014123	Frame_Shift_Del	Truncating	chr6:96996089	TCGA-HU-A4GU-01A-11D-A25D-08	c.1457delT	p.Leu486Ter	p.L486*	HIGH
UFL1	ENSG00000014123	Missense_Mutation	Missense	chr6:97000410	TCGA-J4-AAU2-01A-11D-A41K-08	c.2038G>A	p.Glu680Lys	p.E680K	MODERATE
UFL1	ENSG00000014123	Missense_Mutation	Missense	chr6:96990865	TCGA-KK-A8IM-01A-11D-A364-08	c.1375G>A	p.Asp459Asn	p.D459N	MODERATE
UFL1	ENSG00000014123	Missense_Mutation	Missense	chr6:96969768	TCGA-KQ-A41P-01A-12D-A339-08	c.19G>C	p.Glu7Gln	p.E7Q	MODERATE
UFL1	ENSG00000014123	Missense_Mutation	Missense	chr6:96971044	TCGA-LT-A5Z6-01A-11D-A289-08	c.100G>C	p.Glu34Gln	p.E34Q	MODERATE
UFL1	ENSG00000014123	Missense_Mutation	Missense	chr6:96985417	TCGA-MT-A67F-01A-11D-A30E-08	c.970G>A	p.Asp324Asn	p.D324N	MODERATE
UFL1	ENSG00000014123	Missense_Mutation	Missense	chr6:96999750	TCGA-OR-A5KB-01A-11D-A30A-10	c.1936G>T	p.Ala646Ser	p.A646S	MODERATE
UFL1	ENSG00000014123	Missense_Mutation	Missense	chr6:97001287	TCGA-QS-A5YQ-01A-11D-A31U-09	c.2293G>T	p.Ala765Ser	p.A765S	MODERATE
UFL1	ENSG00000014123	Missense_Mutation	Missense	chr6:96996144	TCGA-UC-A7PF-01A-11D-A351-09	c.1507G>C	p.Glu503Gln	p.E503Q	MODERATE
UFL1	ENSG00000014123	Frame_Shift_Del	Truncating	chr6:96999786	TCGA-VQ-A91D-01A-11D-A410-08	c.1978delA	p.Arg660GlyfsTer17	p.R660Gfs*17	HIGH
UFL1	ENSG00000014123	Missense_Mutation	Missense	chr6:96986658	TCGA-WP-A9GB-01A-11D-A37C-09	c.1130G>A	p.Arg377His	p.R377H	MODERATE
UFL1	ENSG00000014123	Splice_Site	Truncating	chr6:96999713	TCGA-XF-A8HE-01A-11D-A364-08	c.1900-1G>A	.	p.X634_splice	HIGH
UFL1	ENSG00000014123	Missense_Mutation	Missense	chr6:97000426	TCGA-ZG-A9N3-01A-11D-A41K-08	c.2054T>C	p.Ile685Thr	p.I685T	MODERATE
UFM1	ENSG00000120686	Splice_Site	Truncating	chr13:38928430	TCGA-13-1491-01A-01W-0549-09	c.117+3_117+14delAAGTACAGAAGT	.	p.X39_splice	HIGH
UFM1	ENSG00000120686	Missense_Mutation	Missense	chr13:38934856	TCGA-AJ-A3EK-01A-11D-A19Y-09	c.199T>G	p.Phe67Val	p.F67V	MODERATE
UFM1	ENSG00000120686	Missense_Mutation	Missense	chr13:38924164	TCGA-BT-A3PK-01A-21D-A21Z-08	c.31A>T	p.Thr11Ser	p.T11S	MODERATE
UFM1	ENSG00000120686	Missense_Mutation	Missense	chr13:38932242	TCGA-CK-5916-01A-11D-1650-10	c.130G>A	p.Ala44Thr	p.A44T	MODERATE
UFM1	ENSG00000120686	Splice_Site	Truncating	chr13:38933471	TCGA-CQ-7071-01A-12D-A30E-08	c.190+3_190+6delGAGT	.	p.X64_splice	HIGH
UFM1	ENSG00000120686	Missense_Mutation	Missense	chr13:38924147	TCGA-D9-A148-06A-11D-A19A-08	c.14C>T	p.Ser5Phe	p.S5F	MODERATE
UFM1	ENSG00000120686	Missense_Mutation	Missense	chr13:38924142	TCGA-EE-A184-06A-11D-A196-08	c.9G>T	p.Lys3Asn	p.K3N	MODERATE
UFM1	ENSG00000120686	Missense_Mutation	Missense	chr13:38934881	TCGA-EY-A1GK-01A-11D-A13L-09	c.224G>T	p.Arg75Leu	p.R75L	MODERATE
UFM1	ENSG00000120686	Missense_Mutation	Missense	chr13:38934880	TCGA-FI-A2D5-01A-11D-A17D-09	c.223C>T	p.Arg75Trp	p.R75W	MODERATE
UFM1	ENSG00000120686	Other	Other	chr13:38924058	TCGA-IA-A83T-01A-11D-A34Z-10	c.2T>C	p.Met1?	p.M1?	HIGH
UFM1	ENSG00000120686	Missense_Mutation	Missense	chr13:38924138	TCGA-IB-7651-01A-11D-2154-08	c.5C>T	p.Ser2Leu	p.S2L	MODERATE
UFM1	ENSG00000120686	Missense_Mutation	Missense	chr13:38932249	TCGA-ZQ-A9CR-01A-11D-A397-08	c.137C>A	p.Thr46Lys	p.T46K	MODERATE
UFSP1	ENSG00000176125	Missense_Mutation	Missense	chr7:100486765	TCGA-66-2792-01A-01D-0983-08	c.128T>A	p.Leu43Gln	p.L43Q	MODERATE
UFSP1	ENSG00000176125	Missense_Mutation	Missense	chr7:100486709	TCGA-98-A53A-01A-11D-A25L-08	c.184A>C	p.Met62Leu	p.M62L	MODERATE
UFSP1	ENSG00000176125	Frame_Shift_Del	Truncating	chr7:100486697	TCGA-A6-3809-01A-01D-A270-10	c.196delG	p.Asp66ThrfsTer14	p.D66Tfs*14	HIGH
UFSP1	ENSG00000176125	In_Frame_Del	Inframe	chr7:100486520	TCGA-AD-5900-01A-11D-1650-10	c.371_373delTCT	p.Phe124del	p.F124del	MODERATE
UFSP1	ENSG00000176125	Missense_Mutation	Missense	chr7:100486477	TCGA-AP-A0LM-01A-11D-A122-09	c.416G>A	p.Arg139His	p.R139H	MODERATE
UFSP1	ENSG00000176125	Missense_Mutation	Missense	chr7:100486577	TCGA-B5-A1MX-01A-11D-A142-09	c.316G>T	p.Ala106Ser	p.A106S	MODERATE
UFSP1	ENSG00000176125	Missense_Mutation	Missense	chr7:100486658	TCGA-B5-A3FC-01A-11D-A228-09	c.235G>A	p.Val79Ile	p.V79I	MODERATE
UFSP1	ENSG00000176125	Missense_Mutation	Missense	chr7:100486535	TCGA-BH-A1FN-01A-11D-A13L-09	c.358G>C	p.Asp120His	p.D120H	MODERATE
UFSP1	ENSG00000176125	Frame_Shift_Del	Truncating	chr7:100486530	TCGA-BQ-7044-01A-11D-1961-08	c.363delC	p.Asn122ThrfsTer8	p.N122Tfs*8	HIGH
UFSP1	ENSG00000176125	Frame_Shift_Del	Truncating	chr7:100486561	TCGA-CV-6952-01A-11D-1912-08	c.330_332delGGGinsT	p.Gly111LeufsTer9	p.G111Lfs*9	HIGH
UFSP1	ENSG00000176125	Missense_Mutation	Missense	chr7:100486576	TCGA-D8-A27M-01A-11D-A16D-09	c.317C>A	p.Ala106Asp	p.A106D	MODERATE
UFSP1	ENSG00000176125	Missense_Mutation	Missense	chr7:100486658	TCGA-DM-A28A-01A-21D-A16V-10	c.235G>A	p.Val79Ile	p.V79I	MODERATE
UFSP1	ENSG00000176125	Missense_Mutation	Missense	chr7:100486564	TCGA-T2-A6X2-01A-12D-A34J-08	c.329T>C	p.Val110Ala	p.V110A	MODERATE
UFSP2	ENSG00000109775	Missense_Mutation	Missense	chr4:186334930	TCGA-06-0174-01A-01D-1491-08	c.781A>G	p.Ile261Val	p.I261V	MODERATE
UFSP2	ENSG00000109775	Missense_Mutation	Missense	chr4:186329586	TCGA-2W-A8YY-01A-11D-A37N-09	c.835T>C	p.Tyr279His	p.Y279H	MODERATE
UFSP2	ENSG00000109775	Missense_Mutation	Missense	chr4:186336401	TCGA-77-7465-01A-11D-2042-08	c.592C>T	p.Pro198Ser	p.P198S	MODERATE
UFSP2	ENSG00000109775	Missense_Mutation	Missense	chr4:186336883	TCGA-95-8039-01A-11D-2238-08	c.472C>T	p.Pro158Ser	p.P158S	MODERATE
UFSP2	ENSG00000109775	Nonsense_Mutation	Truncating	chr4:186329175	TCGA-97-A4M3-01A-11D-A24P-08	c.1036G>T	p.Gly346Ter	p.G346*	HIGH
UFSP2	ENSG00000109775	Missense_Mutation	Missense	chr4:186326934	TCGA-A5-A0G2-01A-11W-A062-09	c.1198G>A	p.Gly400Arg	p.G400R	MODERATE
UFSP2	ENSG00000109775	Missense_Mutation	Missense	chr4:186329468	TCGA-A5-A0G2-01A-11W-A062-09	c.953G>A	p.Gly318Glu	p.G318E	MODERATE
UFSP2	ENSG00000109775	Missense_Mutation	Missense	chr4:186339862	TCGA-A5-A0R6-01A-11D-A10B-09	c.145A>G	p.Asn49Asp	p.N49D	MODERATE
UFSP2	ENSG00000109775	Missense_Mutation	Missense	chr4:186324764	TCGA-A5-A1OF-01A-11D-A14G-09	c.1207G>T	p.Val403Phe	p.V403F	MODERATE
UFSP2	ENSG00000109775	Missense_Mutation	Missense	chr4:186336373	TCGA-AA-3510-01A-01D-1408-10	c.620A>C	p.Lys207Thr	p.K207T	MODERATE
UFSP2	ENSG00000109775	Missense_Mutation	Missense	chr4:186339649	TCGA-AA-3947-01A-01D-1981-10	c.279A>C	p.Glu93Asp	p.E93D	MODERATE
UFSP2	ENSG00000109775	Frame_Shift_Del	Truncating	chr4:186336370	TCGA-AA-3966-01A-01W-1073-09	c.623delA	p.Asn208IlefsTer3	p.N208Ifs*3	HIGH
UFSP2	ENSG00000109775	Missense_Mutation	Missense	chr4:186336373	TCGA-AA-A00N-01A-02D-A17O-10	c.620A>C	p.Lys207Thr	p.K207T	MODERATE
UFSP2	ENSG00000109775	Frame_Shift_Del	Truncating	chr4:186324768	TCGA-AB-2828-03B-01W-0728-08	c.1202dupG	p.Gly402ArgfsTer14	p.G402Rfs*14	HIGH
UFSP2	ENSG00000109775	Missense_Mutation	Missense	chr4:186336967	TCGA-AB-2854-03B-01W-0728-08	c.388G>A	p.Val130Ile	p.V130I	MODERATE
UFSP2	ENSG00000109775	Missense_Mutation	Missense	chr4:186326934	TCGA-AD-6889-01A-11D-1924-10	c.1198G>A	p.Gly400Arg	p.G400R	MODERATE
UFSP2	ENSG00000109775	Frame_Shift_Del	Truncating	chr4:186324648	TCGA-AG-A002-01A-01W-A00K-09	c.1322dupA	p.Trp443LeufsTer17	p.W443Lfs*17	HIGH
UFSP2	ENSG00000109775	Missense_Mutation	Missense	chr4:186329183	TCGA-AJ-A3EK-01A-11D-A19Y-09	c.1028C>T	p.Thr343Ile	p.T343I	MODERATE
UFSP2	ENSG00000109775	Missense_Mutation	Missense	chr4:186339633	TCGA-AJ-A3EK-01A-11D-A19Y-09	c.295A>C	p.Lys99Gln	p.K99Q	MODERATE
UFSP2	ENSG00000109775	Nonsense_Mutation	Truncating	chr4:186339818	TCGA-AN-A046-01A-21W-A050-09	c.189G>A	p.Trp63Ter	p.W63*	HIGH
UFSP2	ENSG00000109775	Missense_Mutation	Missense	chr4:186336930	TCGA-AP-A051-01A-21W-A027-09	c.425A>G	p.His142Arg	p.H142R	MODERATE
UFSP2	ENSG00000109775	Splice_Site	Truncating	chr4:186337022	TCGA-AP-A056-01A-11W-A027-09	c.334-1G>A	.	p.X112_splice	HIGH
UFSP2	ENSG00000109775	Missense_Mutation	Missense	chr4:186336957	TCGA-AP-A059-01A-21D-A122-09	c.398T>C	p.Ile133Thr	p.I133T	MODERATE
UFSP2	ENSG00000109775	Missense_Mutation	Missense	chr4:186326973	TCGA-AP-A0LM-01A-11D-A122-09	c.1159G>T	p.Ala387Ser	p.A387S	MODERATE
UFSP2	ENSG00000109775	Missense_Mutation	Missense	chr4:186336376	TCGA-AX-A05Z-01A-11W-A027-09	c.617A>C	p.Lys206Thr	p.K206T	MODERATE
UFSP2	ENSG00000109775	Missense_Mutation	Missense	chr4:186329183	TCGA-AX-A0J1-01A-11W-A062-09	c.1028C>T	p.Thr343Ile	p.T343I	MODERATE
UFSP2	ENSG00000109775	Missense_Mutation	Missense	chr4:186339798	TCGA-AX-A0J1-01A-11W-A062-09	c.209C>T	p.Thr70Ile	p.T70I	MODERATE
UFSP2	ENSG00000109775	Frame_Shift_Del	Truncating	chr4:186336370	TCGA-AX-A1CE-01A-11D-A135-09	c.623delA	p.Asn208IlefsTer3	p.N208Ifs*3	HIGH
UFSP2	ENSG00000109775	Missense_Mutation	Missense	chr4:186339610	TCGA-AX-A2HC-01A-11D-A17D-09	c.318A>C	p.Lys106Asn	p.K106N	MODERATE
UFSP2	ENSG00000109775	Nonsense_Mutation	Truncating	chr4:186343678	TCGA-AX-A2HD-01A-21D-A17D-09	c.43G>T	p.Gly15Ter	p.G15*	HIGH
UFSP2	ENSG00000109775	Missense_Mutation	Missense	chr4:186336936	TCGA-B5-A11E-01A-11D-A10M-09	c.419G>A	p.Gly140Glu	p.G140E	MODERATE
UFSP2	ENSG00000109775	Missense_Mutation	Missense	chr4:186321613	TCGA-B5-A3FC-01A-11D-A228-09	c.1343G>T	p.Gly448Val	p.G448V	MODERATE
UFSP2	ENSG00000109775	Missense_Mutation	Missense	chr4:186329507	TCGA-B5-A3FC-01A-11D-A228-09	c.914G>A	p.Arg305Gln	p.R305Q	MODERATE
UFSP2	ENSG00000109775	Missense_Mutation	Missense	chr4:186336484	TCGA-B5-A3FC-01A-11D-A228-09	c.509T>C	p.Val170Ala	p.V170A	MODERATE
UFSP2	ENSG00000109775	Missense_Mutation	Missense	chr4:186339760	TCGA-B5-A3FC-01A-11D-A228-09	c.247A>G	p.Asn83Asp	p.N83D	MODERATE
UFSP2	ENSG00000109775	Missense_Mutation	Missense	chr4:186336952	TCGA-BH-A2L8-01A-11D-A18P-09	c.403G>A	p.Glu135Lys	p.E135K	MODERATE
UFSP2	ENSG00000109775	Missense_Mutation	Missense	chr4:186336953	TCGA-BH-A2L8-01A-11D-A18P-09	c.402T>G	p.Ile134Met	p.I134M	MODERATE
UFSP2	ENSG00000109775	Missense_Mutation	Missense	chr4:186343669	TCGA-BH-A5IZ-01A-11D-A27P-09	c.52G>C	p.Asp18His	p.D18H	MODERATE
UFSP2	ENSG00000109775	Nonsense_Mutation	Truncating	chr4:186336377	TCGA-BR-4357-01A-01D-1158-08	c.616A>T	p.Lys206Ter	p.K206*	HIGH
UFSP2	ENSG00000109775	Frame_Shift_Del	Truncating	chr4:186336378	TCGA-BR-7707-01A-11D-2053-08	c.615delG	p.Asn208IlefsTer3	p.N208Ifs*3	HIGH
UFSP2	ENSG00000109775	Missense_Mutation	Missense	chr4:186324710	TCGA-BS-A0UF-01A-11D-A10B-09	c.1261A>C	p.Lys421Gln	p.K421Q	MODERATE
UFSP2	ENSG00000109775	Nonsense_Mutation	Truncating	chr4:186329436	TCGA-BS-A0UF-01A-11D-A10B-09	c.985G>T	p.Glu329Ter	p.E329*	HIGH
UFSP2	ENSG00000109775	Missense_Mutation	Missense	chr4:186334999	TCGA-BT-A20Q-01A-11D-A14W-08	c.712C>A	p.His238Asn	p.H238N	MODERATE
UFSP2	ENSG00000109775	Frame_Shift_Del	Truncating	chr4:186336370	TCGA-CG-5726-01A-11D-1600-08	c.623delA	p.Asn208IlefsTer3	p.N208Ifs*3	HIGH
UFSP2	ENSG00000109775	Nonsense_Mutation	Truncating	chr4:186329436	TCGA-D1-A103-01A-11D-A10M-09	c.985G>T	p.Glu329Ter	p.E329*	HIGH
UFSP2	ENSG00000109775	Missense_Mutation	Missense	chr4:186339751	TCGA-D1-A168-01A-31D-A12J-09	c.256C>T	p.Arg86Cys	p.R86C	MODERATE
UFSP2	ENSG00000109775	Missense_Mutation	Missense	chr4:186339610	TCGA-D1-A17Q-01A-11D-A12J-09	c.318A>C	p.Lys106Asn	p.K106N	MODERATE
UFSP2	ENSG00000109775	Missense_Mutation	Missense	chr4:186336897	TCGA-D1-A1NZ-01A-21D-A14G-09	c.458T>C	p.Val153Ala	p.V153A	MODERATE
UFSP2	ENSG00000109775	Missense_Mutation	Missense	chr4:186336952	TCGA-D3-A51T-06A-11D-A25O-08	c.403G>A	p.Glu135Lys	p.E135K	MODERATE
UFSP2	ENSG00000109775	Missense_Mutation	Missense	chr4:186329519	TCGA-DI-A1BU-01A-11D-A135-09	c.902G>A	p.Gly301Asp	p.G301D	MODERATE
UFSP2	ENSG00000109775	In_Frame_Del	Inframe	chr4:186329148	TCGA-DK-A1AD-01A-11D-A13W-08	c.1055_1063delGATCTATTG	p.Gly352_Ile354del	p.G352_I354del	MODERATE
UFSP2	ENSG00000109775	Missense_Mutation	Missense	chr4:186339907	TCGA-E1-A7YN-01A-11D-A34A-08	c.100G>T	p.Ala34Ser	p.A34S	MODERATE
UFSP2	ENSG00000109775	Missense_Mutation	Missense	chr4:186329556	TCGA-E5-A4TZ-01A-11D-A31L-08	c.865C>G	p.His289Asp	p.H289D	MODERATE
UFSP2	ENSG00000109775	Missense_Mutation	Missense	chr4:186343696	TCGA-E6-A1LX-01A-11D-A14G-09	c.25A>C	p.Ile9Leu	p.I9L	MODERATE
UFSP2	ENSG00000109775	Missense_Mutation	Missense	chr4:186334996	TCGA-EI-6917-01A-11D-1924-10	c.715G>A	p.Asp239Asn	p.D239N	MODERATE
UFSP2	ENSG00000109775	Missense_Mutation	Missense	chr4:186329507	TCGA-EO-A22R-01A-11D-A18P-09	c.914G>A	p.Arg305Gln	p.R305Q	MODERATE
UFSP2	ENSG00000109775	Frame_Shift_Del	Truncating	chr4:186336369	TCGA-EO-A22S-01A-11D-A18P-09	c.623dupA	p.Asn208LysfsTer20	p.N208Kfs*20	HIGH
UFSP2	ENSG00000109775	Missense_Mutation	Missense	chr4:186321586	TCGA-EY-A215-01A-11D-A14K-09	c.1370A>G	p.Tyr457Cys	p.Y457C	MODERATE
UFSP2	ENSG00000109775	Frame_Shift_Del	Truncating	chr4:186336369	TCGA-FB-AAPP-01A-12D-A40W-08	c.623dupA	p.Asn208LysfsTer20	p.N208Kfs*20	HIGH
UFSP2	ENSG00000109775	Missense_Mutation	Missense	chr4:186334996	TCGA-FI-A2D5-01A-11D-A17D-09	c.715G>A	p.Asp239Asn	p.D239N	MODERATE
UFSP2	ENSG00000109775	Missense_Mutation	Missense	chr4:186339655	TCGA-FI-A2D5-01A-11D-A17D-09	c.273G>T	p.Glu91Asp	p.E91D	MODERATE
UFSP2	ENSG00000109775	Missense_Mutation	Missense	chr4:186336496	TCGA-FP-A4BE-01A-12D-A24D-08	c.497G>A	p.Arg166His	p.R166H	MODERATE
UFSP2	ENSG00000109775	Missense_Mutation	Missense	chr4:186339923	TCGA-FU-A3HZ-01A-11D-A20U-09	c.84A>C	p.Glu28Asp	p.E28D	MODERATE
UFSP2	ENSG00000109775	Missense_Mutation	Missense	chr4:186324770	TCGA-G2-A2ES-01A-11D-A17V-08	c.1201G>A	p.Gly401Arg	p.G401R	MODERATE
UFSP2	ENSG00000109775	Missense_Mutation	Missense	chr4:186343657	TCGA-H7-8501-01A-11D-2394-08	c.64C>G	p.Gln22Glu	p.Q22E	MODERATE
UFSP2	ENSG00000109775	Frame_Shift_Del	Truncating	chr4:186336370	TCGA-HU-A4H8-01A-11D-A25D-08	c.623delA	p.Asn208IlefsTer3	p.N208Ifs*3	HIGH
UFSP2	ENSG00000109775	Missense_Mutation	Missense	chr4:186329507	TCGA-IB-7651-01A-11D-2154-08	c.914G>A	p.Arg305Gln	p.R305Q	MODERATE
UFSP2	ENSG00000109775	Missense_Mutation	Missense	chr4:186329545	TCGA-IB-7651-01A-11D-2154-08	c.876G>T	p.Gln292His	p.Q292H	MODERATE
UFSP2	ENSG00000109775	Missense_Mutation	Missense	chr4:186339802	TCGA-IB-7651-01A-11D-2154-08	c.205A>C	p.Asn69His	p.N69H	MODERATE
UFSP2	ENSG00000109775	Missense_Mutation	Missense	chr4:186329540	TCGA-L5-A88V-01A-11D-A351-09	c.881G>A	p.Arg294His	p.R294H	MODERATE
UFSP2	ENSG00000109775	Missense_Mutation	Missense	chr4:186339890	TCGA-P3-A5Q5-01A-11D-A28R-08	c.117G>C	p.Leu39Phe	p.L39F	MODERATE
UFSP2	ENSG00000109775	Missense_Mutation	Missense	chr4:186334930	TCGA-P4-A5E7-01A-31D-A28G-10	c.781A>G	p.Ile261Val	p.I261V	MODERATE
UFSP2	ENSG00000109775	Missense_Mutation	Missense	chr4:186324652	TCGA-P4-AAVM-01A-11D-A42J-10	c.1319A>G	p.Glu440Gly	p.E440G	MODERATE
UFSP2	ENSG00000109775	Missense_Mutation	Missense	chr4:186329493	TCGA-T2-A6WZ-01A-21D-A34J-08	c.928A>G	p.Ile310Val	p.I310V	MODERATE
UFSP2	ENSG00000109775	Missense_Mutation	Missense	chr4:186324664	TCGA-VQ-A8DU-01A-11D-A364-08	c.1307A>C	p.Gln436Pro	p.Q436P	MODERATE
UFSP2	ENSG00000109775	Missense_Mutation	Missense	chr4:186324742	TCGA-VR-A8EY-01A-11D-A36J-09	c.1229G>A	p.Gly410Glu	p.G410E	MODERATE
UFSP2	ENSG00000109775	Missense_Mutation	Missense	chr4:186339651	TCGA-VS-A9V5-01A-11D-A42O-09	c.277G>A	p.Glu93Lys	p.E93K	MODERATE
UFSP2	ENSG00000109775	Missense_Mutation	Missense	chr4:186339602	TCGA-XF-A9T8-01A-11D-A391-08	c.326C>T	p.Ser109Leu	p.S109L	MODERATE
UFSP2	ENSG00000109775	Missense_Mutation	Missense	chr4:186329445	TCGA-XK-AAIW-01A-11D-A41K-08	c.976A>G	p.Thr326Ala	p.T326A	MODERATE
