# Supplementary material for: Genomic profiling of the UFMylation family genes identifies UFSP2 as a potential tumour suppressor in colon cancer
Source: Clin Transl Med. 2021 Dec 19;11(12):e642. doi: 10.1002/ctm2.642 (PMC8684770; doi:10.1002/ctm2.642)
Supplement: Supplementary file 1 — Supporting information [file CTM2-11-e642-s001.zip › Supplementary Data. 5.xlsx]

## Sheet: synonymous mutations
Supplementary Data 5. Synonymous mutations of UFMylation family
Gene Name	Transcript ID	Mutation ID	Mutation nt	Mutation aa	Mutation Genome Position	Chromosome	Start	End	Strand	Signature-normalized Frequency	Average Mutation Load	Alternative Events	SNP	Conservation	Structure Change Score (remuRNA)	Structure Change Significance (RNAsnp)	SynMICdb Score	Sample ID	Organ System	Site	Histology	Mutation Load Sample	Position in CDS	CGC Gene	Exon Type	Distance to Closest Exon Boundary	ESE Gain (RegRNA 2.0)	ESE Loss (RegRNA 2.0)	ESS Gain (RegRNA 2.0)	ESS Loss (RegRNA 2.0)	ESE Gain (SpliceAidF)	ESE Loss (SpliceAidF)	ESS Gain (SpliceAidF)	ESS Loss (SpliceAidF)	ESE & ESS Gain (SpliceAidF)	ESE & ESS Loss (SpliceAidF)	Any ESE/ESS Change
UFC1	ENST00000368003	COSM363589	c.15C>A	p.A5A	1:161154012-161154012	chr1	161154012	161154012	+	0.89	528	altPromoter	no	0.172	5	0.721	1.9827	LUAD-E00443	Respiratory System	Lung	Adenocarcinoma	528	0.03	0	1	108	0	0	0	0	0	0	0	0	0	0	0
UFC1	ENST00000368003	COSM1499234	c.96G>A	p.L32L	1:161154093-161154093	chr1	161154093	161154093	+	0.32	1007		no	0.965	4	0.0767	1.9612	TCGA-53-7624-01	Respiratory System	Lung	Adenocarcinoma	1007	0.19	0	1	27	0	0	0	0	0	1	0	0	0	0	1
UFC1	ENST00000368003	COSM2086759	c.432A>G	p.P144P	1:161158420-161158420	chr1	161158420	161158420	+	0.88	2510		no	0.002	1	0.128	0.0266	RK308_C01	Digestive System	Liver	Hepatocellular Carcinoma	2510	0.86	0	3	9	0	0	0	0	0	0	0	0	0	0	0
UBA5	ENST00000356232	COSM4768814	c.1035G>C	p.L345L	3:132675827-132675827	chr3	132675827	132675827	+	0.98	95	cassetteExon	no	1	2	0.0709	3.0322	XHDG20	Digestive System	Gallbladder	Adenocarcinoma	95	0.85	0	2	11	0	0	0	0	0	0	0	0	0	0	0
UBA5	ENST00000356232	COSM3408246	c.654T>C	p.L218L	3:132671851-132671851	chr3	132671851	132671851	+	0.88	97		no	0.434	1	0.589	1.9992	TCGA-41-3393-01	Nervous System	Central Nervous System	Glioma	97	0.54	0	2	30	0	0	0	0	0	0	0	0	0	0	0
UBA5	ENST00000356232	COSM4157275	c.531A>T	p.L177L	3:132671001-132671001	chr3	132671001	132671001	+	0.96	3235		no	0.96	4	0.824	1.3893	PTC-14C	Endocrine System	Thyroid	Neoplasm (unclassified)	3235	0.44	0	1	48	0	0	0	0	0	0	0	0	0	0	0
UBA5	ENST00000356232	COSM3587602	c.529C>T	p.L177L	3:132670999-132670999	chr3	132670999	132670999	+	0.32	1582		no	1	1	0.894	1.3574	TCGA-ER-A194-01	Integumentary System	Skin	Malignant Melanoma	1582	0.44	0	1	50	0	0	0	0	0	0	0	0	0	0	0
UBA5	ENST00000356232	COSM1038484	c.732G>T	p.L244L	3:132672097-132672097	chr3	132672097	132672097	+	0.89	12369		no	1	5	0.581	1.1925	TCGA-AP-A059-01	Genitourinary System	Endometrium	Endometrioid Carcinoma	12369	0.6	0	2	80	0	0	0	0	0	0	0	0	0	0	0
UBA5	ENST00000356232	COSM3846248	c.405G>A	p.L135L	3:132668925-132668925	chr3	132668925	132668925	+	0.32	5960		no	1	1	0.752	0.6223	TCGA-AC-A23H-01	Genitourinary System	Breast	Carcinoma	5960	0.33	0	1	2	0	0	0	0	0	0	0	1	0	0	1
UBA5	ENST00000356232	COSM4738587	c.225C>T	p.A75A	3:132666001-132666001	chr3	132666001	132666001	+	0.32	1970	cassetteExon	no	0.202	1	0.123	0.4795	T1154	Digestive System	Large Intestine	Adenocarcinoma	1970	0.18	0	2	18	0	0	0	0	0	0	0	0	0	0	0
UBA5	ENST00000356232	COSM1038486	c.964C>T	p.L322L	3:132675620-132675620	chr3	132675620	132675620	+	0.97	899		no	0	2	0.0616	0.1446	TCGA-B5-A0JZ-01	Genitourinary System	Endometrium	Endometrioid Carcinoma	634	0.8	0	1	60	0	0	0	0	0	0	0	0	0	0	0
UBA5	ENST00000356232	COSM1038486	c.964C>T	p.L322L	3:132675620-132675620	chr3	132675620	132675620	+	0.97	899		no	0	2	0.0616	0.1446	TCGA-B5-A11H-01	Genitourinary System	Endometrium	Endometrioid Carcinoma	1005	0.8	0	1	60	0	0	0	0	0	0	0	0	0	0	0
UBA5	ENST00000356232	COSM1038486	c.964C>T	p.L322L	3:132675620-132675620	chr3	132675620	132675620	+	0.97	899		no	0	2	0.0616	0.1446	TCGA-BS-A0UA-01	Genitourinary System	Endometrium	Endometrioid Carcinoma	1140	0.8	0	1	60	0	0	0	0	0	0	0	0	0	0	0
UBA5	ENST00000356232	COSM5491715	c.291T>C	p.I97I	3:132666067-132666067	chr3	132666067	132666067	+	0.88	3076	cassetteExon		1	1	0.139	-0.1843	BD124T	Digestive System	Bile Duct	Carcinoma	3076	0.24	0	2	6	0	0	0	0	1	0	0	0	0	0	1
UBA5	ENST00000356232	COSM4738586	c.198C>T	p.S66S	3:132665859-132665859	chr3	132665859	132665859	+	0.32	2082	cassetteExon	no	0.113	3	0.494	-0.2027	T3090	Digestive System	Large Intestine	Adenocarcinoma	2082	0.16	0	1	9	1	0	0	0	0	0	0	0	0	0	1
UFSP2	ENST00000264689	COSM1471723	c.1101G>A	p.T367T	4:185407956-185407956	chr4	185407956	185407956	-	0.65	68		no	0.981	2	0.693	3.2336	TCGA-BR-4255-01	Digestive System	Stomach	Adenocarcinoma	69	0.78	0	2	21	0	0	0	0	1	0	0	0	0	0	1
UFSP2	ENST00000264689	COSM1471723	c.1101G>A	p.T367T	4:185407956-185407956	chr4	185407956	185407956	-	0.65	68		no	0.981	2	0.693	3.2336	TCGA-HI-7169-01	Genitourinary System	Prostate	Adenocarcinoma	67	0.78	0	2	21	0	0	0	0	1	0	0	0	0	0	1
UFSP2	ENST00000264689	COSM4798685	c.645T>G	p.P215P	4:185415194-185415194	chr4	185415194	185415194	-	1.95	83		no	0.236	3	0.772	3.0419	CHC961T	Digestive System	Liver	Hepatocellular Carcinoma	83	0.46	0	2	40	0	0	0	0	0	0	0	0	0	0	0
UFSP2	ENST00000264689	COSM4798685	c.645T>G	p.P215P	4:185415194-185415194	chr4	185415194	185415194	-	1.95	83		no	0.236	3	0.772	3.0419	CHC961T	Digestive System	Liver	Hepatocellular Carcinoma	83	0.46	0	2	40	0	0	0	0	0	0	0	0	0	0	0
UFSP2	ENST00000264689	COSM732921	c.30C>G	p.L10L	4:185422537-185422537	chr4	185422537	185422537	-	0.98	244		no	0.983	5	0.523	2.8816	TCGA-46-3767-01	Respiratory System	Lung	Squamous Cell Carcinoma	244	0.02	0	2	26	0	0	0	0	0	0	0	0	0	0	0
UFSP2	ENST00000264689	COSM4434329	c.1290C>T	p.T430T	4:185403527-185403527	chr4	185403527	185403527	-	0.32	116		no	0.654	3	0.427	2.0238	438	Digestive System	Esophagus	Squamous Cell Carcinoma	116	0.92	0	2	34	0	0	0	0	0	0	0	0	0	0	0
UFSP2	ENST00000264689	COSM1053795	c.663C>T	p.G221G	4:185415176-185415176	chr4	185415176	185415176	-	0.32	384		no	0.99	1	0.841	1.5455	TCGA-AP-A05N-01	Genitourinary System	Endometrium	Endometrioid Carcinoma	384	0.47	0	2	22	0	0	0	0	0	0	0	0	0	0	0
UFSP2	ENST00000264689	COSM5239131	c.210C>A	p.T70T	4:185418643-185418643	chr4	185418643	185418643	-	0.89	265		no	0.053	5	0.468	1.0121	TCGA-17-Z017-01	Respiratory System	Lung	Adenocarcinoma	265	0.15	0	2	57	0	0	0	0	0	0	0	0	0	0	0
UFSP2	ENST00000264689	COSM128432	c.1077A>G	p.V359V	4:185407980-185407980	chr4	185407980	185407980	-	0.88	335		no	0.351	0	0.61	0.3278	HN_62739	Respiratory System	Larynx	Squamous Cell Carcinoma	335	0.76	0	2	45	0	0	0	0	0	0	0	0	0	0	0
UFSP2	ENST00000264689	COSM1053794	c.666G>A	p.Q222Q	4:185415173-185415173	chr4	185415173	185415173	-	0.32	8525		no	0.703	0	0.996	-0.3811	TCGA-AX-A0J0-01	Genitourinary System	Endometrium	Endometrioid Carcinoma	8525	0.47	0	2	19	0	0	0	0	0	0	0	0	0	0	0
UFSP2	ENST00000264689	COSM3602472	c.1095T>C	p.G365G	4:185407962-185407962	chr4	185407962	185407962	-	0.88	3314		no	0	1	0.412	-0.8929	TCGA-EE-A2MS-06	Integumentary System	Skin	Malignant Melanoma	3314	0.78	0	2	27	0	0	0	0	0	0	0	0	0	0	0
UFSP2	ENST00000264689	COSM3917531	c.1035C>T	p.V345V	4:185408022-185408022	chr4	185408022	185408022	-	0.32	1749		yes	0	2	0.107	-1.399	TCGA-IH-A3EA-01	Integumentary System	Skin	Malignant Melanoma	1749	0.73	0	2	38	0	0	0	0	0	0	0	0	0	0	0
UFSP1	ENST00000388761	COSM4793509	c.324G>T	p.G108G	7:100888948-100888948	chr7	100888948	100888948	-	1.78	64		no	0.016	4	0.518	3.1426	CHC313T	Digestive System	Liver	Hepatocellular Carcinoma	65	0.76	0	4	226	0	0	0	0	0	0	0	0	0	0	0
UFSP1	ENST00000388761	COSM4793509	c.324G>T	p.G108G	7:100888948-100888948	chr7	100888948	100888948	-	1.78	64		no	0.016	4	0.518	3.1426	CHC313T	Digestive System	Liver	Hepatocellular Carcinoma	64	0.76	0	4	226	0	0	0	0	0	0	0	0	0	0	0
UFSP1	ENST00000388761	COSM3928681	c.36G>A	p.R12R	7:100889236-100889236	chr7	100889236	100889236	-	0.32	74		no	0	4	0.739	1.8587	TCGA-DU-7012-01	Nervous System	Central Nervous System	Glioma	74	0.08	0	4	482	0	0	0	0	0	0	0	1	0	0	1
UFSP1	ENST00000388761	COSM3941912	c.262C>T	p.L88L	7:100889010-100889010	chr7	100889010	100889010	-	0.32	98		no	1	1	0.461	1.2592	ESCC-248T	Digestive System	Esophagus	Carcinoma (unclassified)	98	0.62	0	4	288	0	0	0	0	0	0	0	0	0	0	0
UFSP1	ENST00000388761	COSM150343	c.237A>C	p.V79V	7:100889035-100889035	chr7	100889035	100889035	-	3.9	1490		yes	0.043	1	0.464	0.4831	GC3_T	Digestive System	Stomach	Adenocarcinoma	118	0.55	0	4	313	0	0	0	1	0	0	0	0	0	0	1
UFSP1	ENST00000388761	COSM150343	c.237A>C	p.V79V	7:100889035-100889035	chr7	100889035	100889035	-	3.9	1490		yes	0.043	1	0.464	0.4831	PTC-7C	Endocrine System	Thyroid	Neoplasm (unclassified)	8016	0.55	0	4	313	0	0	0	1	0	0	0	0	0	0	1
UFSP1	ENST00000388761	COSM150343	c.237A>C	p.V79V	7:100889035-100889035	chr7	100889035	100889035	-	3.9	1490		yes	0.043	1	0.464	0.4831	SNUH_G10_S1	Cardiovascular System	Hematopoietic System	Acute Myeloid Leukemia	2599	0.55	0	4	313	0	0	0	1	0	0	0	0	0	0	1
UFSP1	ENST00000388761	COSM150343	c.237A>C	p.V79V	7:100889035-100889035	chr7	100889035	100889035	-	3.9	1490		yes	0.043	1	0.464	0.4831	SNUH_G45_S1	Cardiovascular System	Hematopoietic System	Acute Myeloid Leukemia	2005	0.55	0	4	313	0	0	0	1	0	0	0	0	0	0	1
UFSP1	ENST00000388761	COSM4739034	c.234C>T	p.C78C	7:100889038-100889038	chr7	100889038	100889038	-	0.32	1207		yes	0.733	4	0.943	-0.5559	T263	Digestive System	Large Intestine	Adenocarcinoma	1207	0.55	0	4	316	0	0	0	0	0	0	0	0	0	0	0
UFSP1	ENST00000388761	COSM5062028	c.291T>C	p.T97T	7:100888981-100888981	chr7	100888981	100888981	-	0.88	2358		no	0.002	0	0.872	-1.0778	STC252	Digestive System	Stomach	Adenocarcinoma	2358	0.68	0	4	259	0	0	0	0	0	0	0	0	0	0	0
UFM1	ENST00000239878	COSM696614	c.225G>A	p.R75R	13:38360745-38360745	chr13	38360745	38360745	+	0.32	376		no	0.992	6	0.0559	2.1858	TCGA-66-2791-01	Respiratory System	Lung	Squamous Cell Carcinoma	376	0.87	0	3	35	0	0	0	0	1	1	0	0	0	0	1
UFM1	ENST00000239878	COSM696614	c.225G>A	p.R75R	13:38360745-38360745	chr13	38360745	38360745	+	0.32	376		no	0.992	6	0.0559	2.1858	TCGA-66-2791-01	Respiratory System	Lung	Squamous Cell Carcinoma	376	0.87	0	3	35	0	0	0	0	1	1	0	0	0	0	1
CDK5RAP3	ENST00000338399	COSM5493599	c.108G>A	p.T36T	17:47973574-47973574	chr17	47973574	47973574	+	0.32	3076			0	0	0.961		BD124T	Digestive System	Bile Duct	Carcinoma	3076	0.07	0	2	56	0	0	0	0	0	0	0	0	0	0	0
CDK5RAP3	ENST00000338399	COSM306939	c.1239C>A	p.T413T	17:47980754-47980754	chr17	47980754	47980754	+	0.89	7	bleedingExon	no	1	5	0.455	4.6677	MBRep_T11	Nervous System	Central Nervous System	Medulloblastoma	7	0.82	0	1	580	1	0	0	0	0	0	0	0	0	0	1
CDK5RAP3	ENST00000338399	COSM980572	c.753A>G	p.E251E	17:47975968-47975968	chr17	47975968	47975968	+	4.38	223		yes	1	1	0.591	3.2793	B86-Tumor	Genitourinary System	Bladder	Carcinoma (unclassified)	549	0.5	0	2	45	0	0	0	0	0	0	0	0	0	0	0
CDK5RAP3	ENST00000338399	COSM980572	c.753A>G	p.E251E	17:47975968-47975968	chr17	47975968	47975968	+	4.38	223		yes	1	1	0.591	3.2793	GC_370T-GC_370N	Digestive System	Stomach	Adenocarcinoma	336	0.5	0	2	45	0	0	0	0	0	0	0	0	0	0	0
CDK5RAP3	ENST00000338399	COSM980572	c.753A>G	p.E251E	17:47975968-47975968	chr17	47975968	47975968	+	4.38	223		yes	1	1	0.591	3.2793	TCGA-BK-A0C9-01	Genitourinary System	Endometrium	Endometrioid Carcinoma	858	0.5	0	2	45	0	0	0	0	0	0	0	0	0	0	0
CDK5RAP3	ENST00000338399	COSM980572	c.753A>G	p.E251E	17:47975968-47975968	chr17	47975968	47975968	+	4.38	223		yes	1	1	0.591	3.2793	TCGA-BP-4803-01	Genitourinary System	Kidney	Clear Cell Renal Cell Carcinoma	64	0.5	0	2	45	0	0	0	0	0	0	0	0	0	0	0
CDK5RAP3	ENST00000338399	COSM980572	c.753A>G	p.E251E	17:47975968-47975968	chr17	47975968	47975968	+	4.38	223		yes	1	1	0.591	3.2793	TCGA-EJ-5522-01	Genitourinary System	Prostate	Adenocarcinoma	54	0.5	0	2	45	0	0	0	0	0	0	0	0	0	0	0
CDK5RAP3	ENST00000338399	COSM3717431	c.861C>A	p.A287A	17:47976774-47976774	chr17	47976774	47976774	+	1.78	130		no	0	4	0.301	3.1426	HCC20	Digestive System	Liver	Hepatocellular Carcinoma	119	0.57	0	1	48	0	0	0	0	0	0	0	0	0	0	0
CDK5RAP3	ENST00000338399	COSM3717431	c.861C>A	p.A287A	17:47976774-47976774	chr17	47976774	47976774	+	1.78	130		no	0	4	0.301	3.1426	HCC20T	Digestive System	Liver	Hepatocellular Carcinoma	143	0.57	0	1	48	0	0	0	0	0	0	0	0	0	0	0
CDK5RAP3	ENST00000338399	COSM3772945	c.1389G>A	p.E463E	17:47981268-47981268	chr17	47981268	47981268	+	0.32	43		no	1	1	0.128	2.4579	8066503	Digestive System	Pancreas	Ductal Adenocarcinoma	43	0.91	0	1	66	0	0	0	0	0	1	0	0	0	0	1
CDK5RAP3	ENST00000338399	COSM3795722	c.720G>A	p.E240E	17:47975935-47975935	chr17	47975935	47975935	+	0.32	139		no	1	2	0.608	2.3463	TCGA-GC-A3BM-01	Genitourinary System	Bladder	Carcinoma (unclassified)	139	0.47	0	2	78	0	0	0	0	0	0	0	1	0	0	1
CDK5RAP3	ENST00000338399	COSM1178018	c.1464T>A	p.A488A	17:47981445-47981445	chr17	47981445	47981445	+	0.96	86		no	0	3	0.739	1.9437	T47	Genitourinary System	Endometrium	Serous Carcinoma	86	0.96	0	3	9	0	0	0	0	0	0	0	0	0	0	0
CDK5RAP3	ENST00000338399	COSM460310	c.342C>G	p.L114L	17:47975166-47975166	chr17	47975166	47975166	+	0.98	1784	altThreePrime retainedIntron	no	1	1	0.569	1.8222	TCGA-DR-A0ZM-01	Genitourinary System	Cervix	Squamous Cell Carcinoma	1784	0.22	0	2	171	0	0	0	0	0	0	0	0	0	0	0
CDK5RAP3	ENST00000338399	COSM382830	c.1347G>A	p.L449L	17:47981226-47981226	chr17	47981226	47981226	+	0.32	191		no	1	0	0.854	1.7922	LUAD-RT-S01810	Respiratory System	Lung	Adenocarcinoma	191	0.89	0	1	108	0	1	0	0	0	0	0	0	0	0	1
CDK5RAP3	ENST00000338399	COSM3518639	c.1402C>T	p.L468L	17:47981281-47981281	chr17	47981281	47981281	+	0.32	844		no	0.99	2	0.758	1.7877	TCGA-FS-A4FC-06	Integumentary System	Skin	Malignant Melanoma	844	0.92	0	1	53	0	0	0	0	0	0	0	0	0	0	0
CDK5RAP3	ENST00000338399	COSM3989096	c.1132C>T	p.L378L	17:47980647-47980647	chr17	47980647	47980647	+	0.32	72	bleedingExon	yes	0.997	1	0.216	1.5877	TCGA-G7-7502-01	Genitourinary System	Kidney	Papillary Renal Cell Carcinoma	72	0.75	0	1	687	0	0	0	0	0	0	0	0	0	0	0
CDK5RAP3	ENST00000338399	COSM1383973	c.1512C>A	p.T504T	17:47981493-47981493	chr17	47981493	47981493	+	0.89	1661	bleedingExon retainedIntron	no	0.057	7	0.199	1.5411	TCGA-AY-6197-01	Digestive System	Large Intestine	Adenocarcinoma	1661	0.99	0	3	57	0	0	0	0	1	0	0	0	0	0	1
CDK5RAP3	ENST00000338399	COSM3518638	c.1086C>T	p.I362I	17:47980601-47980601	chr17	47980601	47980601	+	0.32	1954	bleedingExon	no	1	2	0.274	1.3687	TCGA-EE-A3AG-06	Integumentary System	Skin	Malignant Melanoma	1954	0.71	0	1	733	0	0	0	0	0	0	0	0	0	0	0
CDK5RAP3	ENST00000338399	COSM3518635	c.402C>T	p.A134A	17:47975226-47975226	chr17	47975226	47975226	+	0.32	4530		no	1	2	0.527	1.1308	TCGA-GN-A266-06	Integumentary System	Skin	Malignant Melanoma	4530	0.26	0	2	111	0	0	0	0	0	0	0	0	0	0	0
CDK5RAP3	ENST00000338399	COSM980569	c.318G>A	p.K106K	17:47974432-47974432	chr17	47974432	47974432	+	0.32	14302		no	1	3	0.241	0.7747	TCGA-AP-A0LM-01	Genitourinary System	Endometrium	Endometrioid Carcinoma	14302	0.21	0	2	33	0	1	0	0	0	1	0	0	0	0	1
CDK5RAP3	ENST00000338399	COSM3712355	c.687C>T	p.F229F	17:47975902-47975902	chr17	47975902	47975902	+	0.65	144		no	0	1	0.601	0.765	33T	Respiratory System	Mouth	Squamous Cell Carcinoma	146	0.45	0	2	111	0	0	0	0	0	0	0	0	0	0	0
CDK5RAP3	ENST00000338399	COSM3712355	c.687C>T	p.F229F	17:47975902-47975902	chr17	47975902	47975902	+	0.65	144		no	0	1	0.601	0.765	OSCC-GB_00330111	Respiratory System	Mouth	Carcinoma (unclassified)	142	0.45	0	2	111	0	0	0	0	0	0	0	0	0	0	0
CDK5RAP3	ENST00000338399	COSM4893682	c.843T>C	p.T281T	17:47976756-47976756	chr17	47976756	47976756	+	0.88	818		no	0	3	0.397	0.2193	TCGA-RP-A694-06	Integumentary System	Skin	Malignant Melanoma	818	0.55	0	1	66	0	0	0	0	0	0	0	0	0	0	0
CDK5RAP3	ENST00000338399	COSM5158549	c.711G>A	p.T237T	17:47975926-47975926	chr17	47975926	47975926	+	0.32	266		no	0	2	0.931	0.1648	TCGA-CM-5864-01	Digestive System	Large Intestine	Adenocarcinoma	266	0.47	0	2	87	0	0	0	0	0	0	0	0	0	0	0
CDK5RAP3	ENST00000338399	COSM4671179	c.618C>T	p.D206D	17:47975618-47975618	chr17	47975618	47975618	+	0.32	2215		yes	0.994	1	0.894	0.0324	T3225	Digestive System	Large Intestine	Adenocarcinoma	2215	0.41	0	2	105	0	0	0	0	0	0	0	0	0	0	0
CDK5RAP3	ENST00000338399	COSM980571	c.516C>T	p.G172G	17:47975516-47975516	chr17	47975516	47975516	+	0.32	5449		no	0.003	3	0.775	-0.2226	TCGA-AX-A0J1-01	Genitourinary System	Endometrium	Endometrioid Carcinoma	5449	0.34	0	3	3	0	0	0	0	0	0	0	0	0	0	0
CDK5RAP3	ENST00000338399	COSM5149433	c.894G>A	p.P298P	17:47976807-47976807	chr17	47976807	47976807	+	0.32	6185		yes	1	0	0.816	-0.4812	TCGA-CK-4951-01	Digestive System	Large Intestine	Adenocarcinoma	6185	0.59	0	1	15	0	0	0	0	0	0	0	0	0	0	0
CDK5RAP3	ENST00000338399	COSM4067314	c.1302T>C	p.T434T	17:47981181-47981181	chr17	47981181	47981181	+	0.88	4518		no	0	3	0.664	-0.565	TCGA-CG-5721-01	Digestive System	Stomach	Adenocarcinoma	4518	0.86	0	1	153	0	0	0	0	0	0	0	0	0	0	0
DDRGK1	ENST00000354488	COSM5327880	c.783G>T	p.V261V	20:3190815-3190815	chr20	3190815	3190815	-	0.89	472		no	0.988	4	0.176	2.8933	TCGA-97-A4M0-01	Respiratory System	Lung	Adenocarcinoma	472	0.83	0	3	4	0	0	0	0	0	0	0	0	0	0	0
DDRGK1	ENST00000354488	COSM4791895	c.183A>T	p.G61G	20:3203325-3203325	chr20	3203325	3203325	-	1.92	188		no	0.226	3	0.819	2.7035	CHC1629T	Digestive System	Liver	Hepatocellular Carcinoma	182	0.19	0	2	91	0	0	0	0	0	0	0	0	0	0	0
DDRGK1	ENST00000354488	COSM4791895	c.183A>T	p.G61G	20:3203325-3203325	chr20	3203325	3203325	-	1.92	188		no	0.226	3	0.819	2.7035	CHC1629T	Digestive System	Liver	Hepatocellular Carcinoma	194	0.19	0	2	91	0	0	0	0	0	0	0	0	0	0	0
DDRGK1	ENST00000354488	COSM4838464	c.57C>G	p.L19L	20:3204571-3204571	chr20	3204571	3204571	-	0.98	201		no	0.789	2	0.225	2.5237	TCGA-EK-A2PL-01	Genitourinary System	Cervix	Squamous Cell Carcinoma	201	0.06	0	1	35	0	0	0	0	0	0	0	0	0	0	0
DDRGK1	ENST00000354488	COSM1532993	c.570G>A	p.L190L	20:3195294-3195294	chr20	3195294	3195294	-	0.32	305		no	0.992	3	0.79	2.231	TCGA-78-7158-01	Respiratory System	Lung	Adenocarcinoma	305	0.6	0	2	59	0	0	0	0	0	0	0	0	0	0	0
DDRGK1	ENST00000354488	COSM4581728	c.765G>A	p.E255E	20:3191203-3191203	chr20	3191203	3191203	-	0.32	255	cassetteExon	no	0.991	1	0.697	2.1489	10-P1058	Musculoskeletal System	Bone	Ewing Sarcoma	255	0.81	0	2	14	0	0	0	0	0	0	1	2	0	0	1
DDRGK1	ENST00000354488	COSM5085347	c.297C>A	p.A99A	20:3200453-3200453	chr20	3200453	3200453	-	0.89	2836		no	1	5	0.109	2.0782	TCGA-A6-2686-01	Digestive System	Large Intestine	Adenocarcinoma	2836	0.31	0	2	1	0	0	0	0	0	0	0	0	0	0	0
DDRGK1	ENST00000354488	COSM3933843	c.291C>A	p.I97I	20:3203217-3203217	chr20	3203217	3203217	-	0.89	239		no	0.543	5	0.342	1.7915	B47-Tumor	Genitourinary System	Bladder	Carcinoma (unclassified)	239	0.31	0	2	5	0	0	0	0	0	1	0	0	0	0	1
DDRGK1	ENST00000354488	COSM3545397	c.754C>T	p.L252L	20:3191214-3191214	chr20	3191214	3191214	-	0.32	877	cassetteExon	no	1	2	0.795	1.6561	TCGA-GN-A269-01	Integumentary System	Skin	Malignant Melanoma	877	0.8	0	2	24	0	0	0	0	0	0	0	0	0	0	0
DDRGK1	ENST00000354488	COSM4618023	c.939A>G	p.P313P	20:3190659-3190659	chr20	3190659	3190659	-	0.88	2181		no	0.995	2	0.948	1.382	C135	Digestive System	Large Intestine	Adenocarcinoma	2181	0.99	0	3	160	0	0	0	0	0	0	0	0	0	0	0
DDRGK1	ENST00000354488	COSM1411179	c.534C>T	p.R178R	20:3195330-3195330	chr20	3195330	3195330	-	0.32	2910		no	0.99	1	0.195	0.7829	TCGA-AA-3492-01	Digestive System	Large Intestine	Adenocarcinoma	2910	0.56	0	2	23	0	0	0	0	0	0	0	0	0	0	0
DDRGK1	ENST00000354488	COSM4817085	c.174G>C	p.P58P	20:3203334-3203334	chr20	3203334	3203334	-	0.98	1494		no	0.016	5	0.031	0.5196	TCGA-IR-A3LK-01	Genitourinary System	Cervix	Squamous Cell Carcinoma	1494	0.18	0	2	82	0	0	0	0	0	0	0	0	0	0	0
DDRGK1	ENST00000354488	COSM4510725	c.846C>T	p.F282F	20:3190752-3190752	chr20	3190752	3190752	-	0.32	10616		no	1	1	0.852	0.3781	CSCC-31-T	Respiratory System	Head & Neck	Squamous Cell Carcinoma	10616	0.9	0	3	67	0	0	0	0	0	1	0	0	0	0	1
DDRGK1	ENST00000354488	COSM1411188	c.157C>T	p.L53L	20:3203351-3203351	chr20	3203351	3203351	-	0.32	2312		no	0.116	3	0.384	-0.399	TCGA-F4-6570-01	Digestive System	Large Intestine	Adenocarcinoma	2312	0.17	0	2	65	0	0	0	0	0	0	0	0	0	0	0
DDRGK1	ENST00000354488	COSM1025886	c.315C>T	p.V105V	20:3200435-3200435	chr20	3200435	3200435	-	0.32	388		no	0	1	0.459	-0.6509	TCGA-D1-A17F-01	Genitourinary System	Endometrium	Endometrioid Carcinoma	388	0.33	0	2	19	0	0	0	0	0	0	0	0	0	0	0
DDRGK1	ENST00000354488	COSM4653272	c.312T>C	p.G104G	20:3200438-3200438	chr20	3200438	3200438	-	0.88	2969		no	0	1	0.673	-1.1103	SNU-C4	Digestive System	Large Intestine	Adenocarcinoma	2969	0.33	0	2	16	0	0	0	0	0	0	0	0	0	1	1
DDRGK1	ENST00000354488	COSM5471186	c.327G>A	p.A109A	20:3200423-3200423	chr20	3200423	3200423	-	0.32	3404			0.007	5	0.981	-1.4619	sysucc-1370T	Digestive System	Large Intestine	Adenocarcinoma	3404	0.35	0	2	31	0	0	0	0	0	0	0	0	0	0	0
