# Supplementary material for: Genomic profiling of the UFMylation family genes identifies UFSP2 as a potential tumour suppressor in colon cancer
Source: Clin Transl Med. 2021 Dec 19;11(12):e642. doi: 10.1002/ctm2.642 (PMC8684770; doi:10.1002/ctm2.642)
Supplement: Supplementary file 1 — Supporting information [file CTM2-11-e642-s001.zip › Supplementary Data. 6.xlsx]

## Sheet: Indel_sample_list_TCGA
Supplementary Data 8.Driver indel mutations of UFMylation family
gene	Study of Origin		Sample ID		Cancer Type Detailed	Protein Change	Mutation Type	Copy #	Chromosome	Start Pos	End Pos	Ref	Var	Allele Freq (T)	# Mut in Sample
UFC1	Breast Invasive Carcinoma (TCGA, PanCancer Atlas)		TCGA-D8-A1XQ-01		Breast Invasive Ductal Carcinoma	S11*	FS del	Gain	1	161123814	161123815	TG	-	0.1	797
UBA5	Breast Invasive Carcinoma (TCGA, PanCancer Atlas)		TCGA-EW-A2FV-01		Breast Invasive Carcinoma (NOS)	I71Sfs*6	FS del	Diploid	3	132384828	132384828	A	-	0.08	3879
UBA5	Breast Invasive Carcinoma (TCGA, PanCancer Atlas)		TCGA-EW-A2FV-01		Breast Invasive Carcinoma (NOS)	V207Sfs*13	FS del	Diploid	3	132390657	132390657	G	-	0.09	3879
UBA5	Kidney Renal Papillary Cell Carcinoma (TCGA, PanCancer Atlas)		TCGA-Y8-A896-01		Papillary Renal Cell Carcinoma	M401*	FS del	Diploid	3	132395353	132395353	A	-	0.2	93
UFSP2	Uterine Corpus Endometrial Carcinoma (TCGA, PanCancer Atlas)		TCGA-AX-A1CE-01		Uterine Endometrioid Carcinoma	N208Ifs*3	FS del	Diploid	4	186336370	186336370	T	-	0.42	11458
UFSP2	Stomach Adenocarcinoma (TCGA, PanCancer Atlas)		TCGA-CG-5726-01		Intestinal Type Stomach Adenocarcinoma	N208Ifs*3	FS del	Diploid	4	186336370	186336370	T	-	0.39	1202
UFSP2	Stomach Adenocarcinoma (TCGA, PanCancer Atlas)		TCGA-HU-A4H8-01		Tubular Stomach Adenocarcinoma	N208Ifs*3	FS del	Diploid	4	186336370	186336370	T	-	0.38	1062
UFSP2	Stomach Adenocarcinoma (TCGA, PanCancer Atlas)		TCGA-BR-7707-01		Stomach Adenocarcinoma	N208Ifs*3	FS del	Diploid	4	186336378	186336378	C	-	0.09	1265
UFSP2	Colorectal Adenocarcinoma (TCGA, PanCancer Atlas)		TCGA-AA-3966-01		Mucinous Adenocarcinoma of the Colon and Rectum	N208Ifs*3	FS del	ShallowDel	4	186336370	186336370	T	-	0.22	1093
UFL1	Uterine Corpus Endometrial Carcinoma (TCGA, PanCancer Atlas)		TCGA-AJ-A3BG-01		Uterine Mixed Endometrial Carcinoma	R660Gfs*17	FS del	Diploid	6	96999786	96999786	A	-	0.28	1278
UFL1	Uterine Corpus Endometrial Carcinoma (TCGA, PanCancer Atlas)		TCGA-B5-A1MW-01		Uterine Endometrioid Carcinoma	R660Gfs*17	FS del	Diploid	6	96999786	96999786	A	-	0.27	538
UFL1	Uterine Corpus Endometrial Carcinoma (TCGA, PanCancer Atlas)		TCGA-EY-A215-01		Uterine Endometrioid Carcinoma	R660Gfs*17	FS del	Diploid	6	96999786	96999786	A	-	0.26	4655
UFL1	Stomach Adenocarcinoma (TCGA, PanCancer Atlas)		TCGA-VQ-A91D-01		Intestinal Type Stomach Adenocarcinoma	R660Gfs*17	FS del	Diploid	6	96999786	96999786	A	-	0.29	2141
UFL1	Stomach Adenocarcinoma (TCGA, PanCancer Atlas)		TCGA-HU-A4GU-01		Diffuse Type Stomach Adenocarcinoma	L486*	FS del	Gain	6	96996089	96996089	T	-	0.29	1310
UFL1	Stomach Adenocarcinoma (TCGA, PanCancer Atlas)		TCGA-BR-4363-01		Stomach Adenocarcinoma	R377Vfs*3	FS del	Diploid	6	96986656	96986656	C	-	0.28	546
UFL1	Breast Invasive Carcinoma (TCGA, PanCancer Atlas)		TCGA-D8-A27V-01		Breast Invasive Lobular Carcinoma	L296*	FS del	Gain	6	96985330	96985330	T	-	0.09	3077
UFL1	Colorectal Adenocarcinoma (TCGA, PanCancer Atlas)		TCGA-A6-2686-01		Colon Adenocarcinoma	R660Gfs*17	FS del	ShallowDel	6	96999786	96999786	A	-	0.24	2137
UFL1	Kidney Renal Papillary Cell Carcinoma (TCGA, PanCancer Atlas)		TCGA-A4-8098-01		Papillary Renal Cell Carcinoma	H489Tfs*17	FS del	Diploid	6	96996102	96996102	C	-	0.23	76
UFSP1	Colorectal Adenocarcinoma (TCGA, PanCancer Atlas)		TCGA-A6-3809-01		Mucinous Adenocarcinoma of the Colon and Rectum	D66Tfs*14	FS del	Diploid	7	100486697	100486697	C	-	0.3	1166
UFSP1	Kidney Renal Papillary Cell Carcinoma (TCGA, PanCancer Atlas)		TCGA-BQ-7044-01		Papillary Renal Cell Carcinoma	N122Tfs*8	FS del	Gain	7	100486530	100486530	G	-	0.4	278
UFSP1	Head and Neck Squamous Cell Carcinoma (TCGA, PanCancer Atlas)		TCGA-CV-6952-01		Head and Neck Squamous Cell Carcinoma	G111Lfs*9	FS del	Diploid	7	100486561	100486563	CCC	A	0.22	150
UBA5	Kidney Renal Clear Cell Carcinoma (TCGA, PanCancer Atlas)		TCGA-BP-5189-01		Renal Clear Cell Carcinoma	E241Dfs*2	FS ins	Diploid	3	132390928	132390929	-	TGAT	0.29	48
UFSP2	Acute Myeloid Leukemia (TCGA, PanCancer Atlas)		TCGA-AB-2828-03		Acute Myeloid Leukemia	G402Rfs*14	FS ins	Diploid	4	186324768	186324769	-	C	0.17	748
UFSP2	Uterine Corpus Endometrial Carcinoma (TCGA, PanCancer Atlas)		TCGA-EO-A22S-01		Uterine Endometrioid Carcinoma	N208Kfs*20	FS ins	Diploid	4	186336369	186336370	-	T	0.27	636
UFSP2	Pancreatic Adenocarcinoma (TCGA, PanCancer Atlas)		TCGA-FB-AAPP-01		Pancreatic Adenocarcinoma	N208Kfs*20	FS ins	Gain	4	186336369	186336370	-	T	0.34	110
UFSP2	Colorectal Adenocarcinoma (TCGA, PanCancer Atlas)		TCGA-AG-A002-01		Rectal Adenocarcinoma	W443Lfs*17	FS ins	Diploid	4	186324648	186324649	-	T	0.34	11437
UFL1	Uterine Corpus Endometrial Carcinoma (TCGA, PanCancer Atlas)		TCGA-AP-A056-01		Uterine Endometrioid Carcinoma	L486Ffs*10	FS ins	Diploid	6	96996088	96996089	-	T	0.19	8236
UFL1	Uterine Corpus Endometrial Carcinoma (TCGA, PanCancer Atlas)		TCGA-AX-A2HC-01		Uterine Endometrioid Carcinoma	V448Sfs*9	FS ins	Diploid	6	96990825	96990826	-	A	0.39	12992
UFSP2	Bladder Urothelial Carcinoma (TCGA, PanCancer Atlas)		TCGA-DK-A1AD-01		Bladder Urothelial Carcinoma	G352_I354del	IF del	ShallowDel	4	186329148	186329156	CAATAGATC	-	0.13	224
UFL1	Lung Squamous Cell Carcinoma (TCGA, PanCancer Atlas)		TCGA-66-2758-01		Lung Squamous Cell Carcinoma	R347_F349del	IF del	DeepDel	6	96986567	96986575	AGGGCATTC	-	0.26	289
UFSP1	Colorectal Adenocarcinoma (TCGA, PanCancer Atlas)		TCGA-AD-5900-01		Mucinous Adenocarcinoma of the Colon and Rectum	F124del	IF del	Diploid	7	100486520	100486522	AGA	-	0.27	1477
UFC1	Uterine Corpus Endometrial Carcinoma (TCGA, PanCancer Atlas)		TCGA-BS-A0UV-01		Uterine Endometrioid Carcinoma	E4*	Nonsense	Diploid	1	161123797	161123797	G	T	0.33	8975
UFC1	Uterine Corpus Endometrial Carcinoma (TCGA, PanCancer Atlas)		TCGA-SJ-A6ZI-01		Uterine Endometrioid Carcinoma	R55*	Nonsense	Diploid	1	161126779	161126779	C	T	0.22	1307		rs574100964
UFC1	Esophageal Adenocarcinoma (TCGA, PanCancer Atlas)		TCGA-IG-A8O2-01		Esophageal Squamous Cell Carcinoma	E35*	Nonsense	Gain	1	161123890	161123890	G	T	0.59	119
UFC1	Skin Cutaneous Melanoma (TCGA, PanCancer Atlas)		TCGA-ER-A19H-06		Cutaneous Melanoma	G104*	Nonsense	Gain	1	161127461	161127461	G	T	0.09	968
UBA5	Colorectal Adenocarcinoma (TCGA, PanCancer Atlas)		TCGA-CK-6751-01		Mucinous Adenocarcinoma of the Colon and Rectum	W202*	Nonsense	Diploid	3	132390646	132390646	G	A	0.36	168
UFSP2	Uterine Corpus Endometrial Carcinoma (TCGA, PanCancer Atlas)		TCGA-BS-A0UF-01		Uterine Endometrioid Carcinoma	E329*	Nonsense	Diploid	4	186329436	186329436	C	A	0.33	8383
UFSP2	Uterine Corpus Endometrial Carcinoma (TCGA, PanCancer Atlas)		TCGA-D1-A103-01		Uterine Endometrioid Carcinoma	E329*	Nonsense	Diploid	4	186329436	186329436	C	A	0.28	6856
UFSP2	Uterine Corpus Endometrial Carcinoma (TCGA, PanCancer Atlas)		TCGA-AX-A2HD-01		Uterine Endometrioid Carcinoma	G15*	Nonsense	Diploid	4	186343678	186343678	C	A	0.39	7858
UFSP2	Uterine Corpus Endometrial Carcinoma (TCGA, PanCancer Atlas)		TCGA-B5-A1MR-01		Uterine Endometrioid Carcinoma	E74*	Nonsense	Diploid	4	186339787	186339787	C	A	0.12	7315
UFSP2	Lung Adenocarcinoma (TCGA, PanCancer Atlas)		TCGA-97-A4M3-01		Lung Adenocarcinoma	G346*	Nonsense	Diploid	4	186329175	186329175	C	A	0.24	192
UFSP2	Skin Cutaneous Melanoma (TCGA, PanCancer Atlas)		TCGA-ER-A19E-06		Cutaneous Melanoma	G139*	Nonsense	ShallowDel	4	186336940	186336940	C	A	0.12	543
UFSP2	Stomach Adenocarcinoma (TCGA, PanCancer Atlas)		TCGA-BR-4357-01		Stomach Adenocarcinoma	K206*	Nonsense	Diploid	4	186336377	186336377	T	A	0.26	224
UFSP2	Breast Invasive Carcinoma (TCGA, PanCancer Atlas)		TCGA-AN-A046-01		Breast Invasive Ductal Carcinoma	W63*	Nonsense	ShallowDel	4	186339818	186339818	C	T	0.12	5398		rs1014355758
UFL1	Lung Squamous Cell Carcinoma (TCGA, PanCancer Atlas)		TCGA-43-7657-01		Lung Squamous Cell Carcinoma	G706*	Nonsense	Diploid	6	97000488	97000488	G	T	0.41	121
UFL1	Lung Squamous Cell Carcinoma (TCGA, PanCancer Atlas)		TCGA-56-6546-01		Lung Squamous Cell Carcinoma	E794*	Nonsense	Gain	6	97001374	97001374	G	T	0.17	314
UFL1	Lung Squamous Cell Carcinoma (TCGA, PanCancer Atlas)		TCGA-98-8021-01		Lung Squamous Cell Carcinoma	Q463*	Nonsense	Diploid	6	96990877	96990877	C	T	0.18	931		rs756214508
UFL1	Bladder Urothelial Carcinoma (TCGA, PanCancer Atlas)		TCGA-2F-A9KO-01		Bladder Urothelial Carcinoma	S616*	Nonsense	ShallowDel	6	96999337	96999337	C	G	0.09	493
UFL1	Uterine Corpus Endometrial Carcinoma (TCGA, PanCancer Atlas)		TCGA-B5-A3FC-01		Uterine Endometrioid Carcinoma	R421*	Nonsense	Diploid	6	96988513	96988513	C	T	0.13	12220		rs778841910
UFL1	Uterine Corpus Endometrial Carcinoma (TCGA, PanCancer Atlas)		TCGA-AX-A0J0-01		Uterine Endometrioid Carcinoma	E606*	Nonsense	Diploid	6	96997673	96997673	G	T	0.4	7801
UFL1	Uterine Corpus Endometrial Carcinoma (TCGA, PanCancer Atlas)		TCGA-B5-A0JV-01		Uterine Endometrioid Carcinoma	R231*	Nonsense	Diploid	6	96984155	96984155	C	T	0.08	346		rs1421340267
UFL1	Skin Cutaneous Melanoma (TCGA, PanCancer Atlas)		TCGA-DA-A1IB-06		Cutaneous Melanoma	G320*	Nonsense	Diploid	6	96985405	96985405	G	T	0.18	2118
UFL1	Cervical Squamous Cell Carcinoma (TCGA, PanCancer Atlas)		TCGA-DS-A0VK-01		Cervical Squamous Cell Carcinoma	R421*	Nonsense	Diploid	6	96988513	96988513	C	T	0.23	115	rs778841910
CDK5RAP3	Lung Squamous Cell Carcinoma (TCGA, PanCancer Atlas)		TCGA-94-8490-01		Lung Squamous Cell Carcinoma	Q209*	Nonsense	Diploid	17	46052991	46052991	C	T	0.31	831
CDK5RAP3	Uterine Corpus Endometrial Carcinoma (TCGA, PanCancer Atlas)		TCGA-D1-A174-01		Uterine Endometrioid Carcinoma	E156*	Nonsense	Diploid	17	46052656	46052656	G	T	0.24	804
CDK5RAP3	Lung Adenocarcinoma (TCGA, PanCancer Atlas)		TCGA-05-4420-01		Lung Adenocarcinoma	K146*	Nonsense	Diploid	17	46052626	46052626	A	T	0.41	256
CDK5RAP3	Colorectal Adenocarcinoma (TCGA, PanCancer Atlas)		TCGA-AG-A002-01		Rectal Adenocarcinoma	E178*	Nonsense	Diploid	17	46052898	46052898	G	T	0.25	11437
DDRGK1	Uterine Corpus Endometrial Carcinoma (TCGA, PanCancer Atlas)		TCGA-A5-A1OF-01		Uterine Mixed Endometrial Carcinoma	R131*	Nonsense	Diploid	20	3181005	3181005	G	A	0.23	10507
UFM1	Kidney Renal Papillary Cell Carcinoma (TCGA, PanCancer Atlas)		TCGA-IA-A83T-01		Papillary Renal Cell Carcinoma	M1?	Nonstart	Diploid	13	38924058	38924058	T	C	0.04	51
UBA5	Cervical Squamous Cell Carcinoma (TCGA, PanCancer Atlas)		TCGA-LP-A4AV-01		Cervical Squamous Cell Carcinoma	*405Yext*12	Nonstop	Gain	3	132395370	132395370	G	C	0.42	356

## Sheet: Indel_sample_list_TCGA1
Supplementary Data 6. Driver indel mutations of UFMylation family
gene	Study of Origin		Sample ID		Cancer Type Detailed	Protein Change	Mutation Type	Copy #	Chromosome	Start Pos	End Pos	Ref	Var	Allele Freq (T)	# Mut in Sample
UBA5	Breast Invasive Carcinoma (TCGA, PanCancer Atlas)		TCGA-EW-A2FV-01		Breast Invasive Carcinoma (NOS)	I71Sfs*6	FS del	Diploid	3	132384828	132384828	A	-	0.08	3879
UBA5	Breast Invasive Carcinoma (TCGA, PanCancer Atlas)		TCGA-EW-A2FV-01		Breast Invasive Carcinoma (NOS)	V207Sfs*13	FS del	Diploid	3	132390657	132390657	G	-	0.09	3879
UBA5	Kidney Renal Papillary Cell Carcinoma (TCGA, PanCancer Atlas)		TCGA-Y8-A896-01		Papillary Renal Cell Carcinoma	M401*	FS del	Diploid	3	132395353	132395353	A	-	0.2	93
UBA5	Kidney Renal Clear Cell Carcinoma (TCGA, PanCancer Atlas)		TCGA-BP-5189-01		Renal Clear Cell Carcinoma	E241Dfs*2	FS ins	Diploid	3	132390928	132390929	-	TGAT	0.29	48
UBA5	Colorectal Adenocarcinoma (TCGA, PanCancer Atlas)		TCGA-CK-6751-01		Mucinous Adenocarcinoma of the Colon and Rectum	W202*	Nonsense	Diploid	3	132390646	132390646	G	A	0.36	168
UBA5	Cervical Squamous Cell Carcinoma (TCGA, PanCancer Atlas)		TCGA-LP-A4AV-01		Cervical Squamous Cell Carcinoma	*405Yext*12	Nonstop	Gain	3	132395370	132395370	G	C	0.42	356
UFC1	Breast Invasive Carcinoma (TCGA, PanCancer Atlas)		TCGA-D8-A1XQ-01		Breast Invasive Ductal Carcinoma	S11*	FS del	Gain	1	161123814	161123815	TG	-	0.1	797
UFC1	Uterine Corpus Endometrial Carcinoma (TCGA, PanCancer Atlas)		TCGA-BS-A0UV-01		Uterine Endometrioid Carcinoma	E4*	Nonsense	Diploid	1	161123797	161123797	G	T	0.33	8975
UFC1	Uterine Corpus Endometrial Carcinoma (TCGA, PanCancer Atlas)		TCGA-SJ-A6ZI-01		Uterine Endometrioid Carcinoma	R55*	Nonsense	Diploid	1	161126779	161126779	C	T	0.22	1307		rs574100964
UFC1	Esophageal Adenocarcinoma (TCGA, PanCancer Atlas)		TCGA-IG-A8O2-01		Esophageal Squamous Cell Carcinoma	E35*	Nonsense	Gain	1	161123890	161123890	G	T	0.59	119
UFC1	Skin Cutaneous Melanoma (TCGA, PanCancer Atlas)		TCGA-ER-A19H-06		Cutaneous Melanoma	G104*	Nonsense	Gain	1	161127461	161127461	G	T	0.09	968
UFL1	Uterine Corpus Endometrial Carcinoma (TCGA, PanCancer Atlas)		TCGA-AJ-A3BG-01		Uterine Mixed Endometrial Carcinoma	R660Gfs*17	FS del	Diploid	6	96999786	96999786	A	-	0.28	1278
UFL1	Uterine Corpus Endometrial Carcinoma (TCGA, PanCancer Atlas)		TCGA-B5-A1MW-01		Uterine Endometrioid Carcinoma	R660Gfs*17	FS del	Diploid	6	96999786	96999786	A	-	0.27	538
UFL1	Uterine Corpus Endometrial Carcinoma (TCGA, PanCancer Atlas)		TCGA-EY-A215-01		Uterine Endometrioid Carcinoma	R660Gfs*17	FS del	Diploid	6	96999786	96999786	A	-	0.26	4655
UFL1	Stomach Adenocarcinoma (TCGA, PanCancer Atlas)		TCGA-VQ-A91D-01		Intestinal Type Stomach Adenocarcinoma	R660Gfs*17	FS del	Diploid	6	96999786	96999786	A	-	0.29	2141
UFL1	Stomach Adenocarcinoma (TCGA, PanCancer Atlas)		TCGA-HU-A4GU-01		Diffuse Type Stomach Adenocarcinoma	L486*	FS del	Gain	6	96996089	96996089	T	-	0.29	1310
UFL1	Stomach Adenocarcinoma (TCGA, PanCancer Atlas)		TCGA-BR-4363-01		Stomach Adenocarcinoma	R377Vfs*3	FS del	Diploid	6	96986656	96986656	C	-	0.28	546
UFL1	Breast Invasive Carcinoma (TCGA, PanCancer Atlas)		TCGA-D8-A27V-01		Breast Invasive Lobular Carcinoma	L296*	FS del	Gain	6	96985330	96985330	T	-	0.09	3077
UFL1	Colorectal Adenocarcinoma (TCGA, PanCancer Atlas)		TCGA-A6-2686-01		Colon Adenocarcinoma	R660Gfs*17	FS del	ShallowDel	6	96999786	96999786	A	-	0.24	2137
UFL1	Kidney Renal Papillary Cell Carcinoma (TCGA, PanCancer Atlas)		TCGA-A4-8098-01		Papillary Renal Cell Carcinoma	H489Tfs*17	FS del	Diploid	6	96996102	96996102	C	-	0.23	76
UFL1	Uterine Corpus Endometrial Carcinoma (TCGA, PanCancer Atlas)		TCGA-AP-A056-01		Uterine Endometrioid Carcinoma	L486Ffs*10	FS ins	Diploid	6	96996088	96996089	-	T	0.19	8236
UFL1	Uterine Corpus Endometrial Carcinoma (TCGA, PanCancer Atlas)		TCGA-AX-A2HC-01		Uterine Endometrioid Carcinoma	V448Sfs*9	FS ins	Diploid	6	96990825	96990826	-	A	0.39	12992
UFL1	Lung Squamous Cell Carcinoma (TCGA, PanCancer Atlas)		TCGA-66-2758-01		Lung Squamous Cell Carcinoma	R347_F349del	IF del	DeepDel	6	96986567	96986575	AGGGCATTC	-	0.26	289
UFL1	Lung Squamous Cell Carcinoma (TCGA, PanCancer Atlas)		TCGA-43-7657-01		Lung Squamous Cell Carcinoma	G706*	Nonsense	Diploid	6	97000488	97000488	G	T	0.41	121
UFL1	Lung Squamous Cell Carcinoma (TCGA, PanCancer Atlas)		TCGA-56-6546-01		Lung Squamous Cell Carcinoma	E794*	Nonsense	Gain	6	97001374	97001374	G	T	0.17	314
UFL1	Lung Squamous Cell Carcinoma (TCGA, PanCancer Atlas)		TCGA-98-8021-01		Lung Squamous Cell Carcinoma	Q463*	Nonsense	Diploid	6	96990877	96990877	C	T	0.18	931		rs756214508
UFL1	Bladder Urothelial Carcinoma (TCGA, PanCancer Atlas)		TCGA-2F-A9KO-01		Bladder Urothelial Carcinoma	S616*	Nonsense	ShallowDel	6	96999337	96999337	C	G	0.09	493
UFL1	Uterine Corpus Endometrial Carcinoma (TCGA, PanCancer Atlas)		TCGA-B5-A3FC-01		Uterine Endometrioid Carcinoma	R421*	Nonsense	Diploid	6	96988513	96988513	C	T	0.13	12220		rs778841910
UFL1	Uterine Corpus Endometrial Carcinoma (TCGA, PanCancer Atlas)		TCGA-AX-A0J0-01		Uterine Endometrioid Carcinoma	E606*	Nonsense	Diploid	6	96997673	96997673	G	T	0.4	7801
UFL1	Uterine Corpus Endometrial Carcinoma (TCGA, PanCancer Atlas)		TCGA-B5-A0JV-01		Uterine Endometrioid Carcinoma	R231*	Nonsense	Diploid	6	96984155	96984155	C	T	0.08	346		rs1421340267
UFL1	Skin Cutaneous Melanoma (TCGA, PanCancer Atlas)		TCGA-DA-A1IB-06		Cutaneous Melanoma	G320*	Nonsense	Diploid	6	96985405	96985405	G	T	0.18	2118
UFL1	Cervical Squamous Cell Carcinoma (TCGA, PanCancer Atlas)		TCGA-DS-A0VK-01		Cervical Squamous Cell Carcinoma	R421*	Nonsense	Diploid	6	96988513	96988513	C	T	0.23	115	rs778841910
UFM1	Kidney Renal Papillary Cell Carcinoma (TCGA, PanCancer Atlas)		TCGA-IA-A83T-01		Papillary Renal Cell Carcinoma	M1?	Nonstart	Diploid	13	38924058	38924058	T	C	0.04	51
CDK5RAP3	Lung Squamous Cell Carcinoma (TCGA, PanCancer Atlas)		TCGA-94-8490-01		Lung Squamous Cell Carcinoma	Q209*	Nonsense	Diploid	17	46052991	46052991	C	T	0.31	831
CDK5RAP3	Uterine Corpus Endometrial Carcinoma (TCGA, PanCancer Atlas)		TCGA-D1-A174-01		Uterine Endometrioid Carcinoma	E156*	Nonsense	Diploid	17	46052656	46052656	G	T	0.24	804
CDK5RAP3	Lung Adenocarcinoma (TCGA, PanCancer Atlas)		TCGA-05-4420-01		Lung Adenocarcinoma	K146*	Nonsense	Diploid	17	46052626	46052626	A	T	0.41	256
CDK5RAP3	Colorectal Adenocarcinoma (TCGA, PanCancer Atlas)		TCGA-AG-A002-01		Rectal Adenocarcinoma	E178*	Nonsense	Diploid	17	46052898	46052898	G	T	0.25	11437
DDRGK1	Uterine Corpus Endometrial Carcinoma (TCGA, PanCancer Atlas)		TCGA-A5-A1OF-01		Uterine Mixed Endometrial Carcinoma	R131*	Nonsense	Diploid	20	3181005	3181005	G	A	0.23	10507
UFSP1	Colorectal Adenocarcinoma (TCGA, PanCancer Atlas)		TCGA-A6-3809-01		Mucinous Adenocarcinoma of the Colon and Rectum	D66Tfs*14	FS del	Diploid	7	100486697	100486697	C	-	0.3	1166
UFSP1	Kidney Renal Papillary Cell Carcinoma (TCGA, PanCancer Atlas)		TCGA-BQ-7044-01		Papillary Renal Cell Carcinoma	N122Tfs*8	FS del	Gain	7	100486530	100486530	G	-	0.4	278
UFSP1	Head and Neck Squamous Cell Carcinoma (TCGA, PanCancer Atlas)		TCGA-CV-6952-01		Head and Neck Squamous Cell Carcinoma	G111Lfs*9	FS del	Diploid	7	100486561	100486563	CCC	A	0.22	150
UFSP1	Colorectal Adenocarcinoma (TCGA, PanCancer Atlas)		TCGA-AD-5900-01		Mucinous Adenocarcinoma of the Colon and Rectum	F124del	IF del	Diploid	7	100486520	100486522	AGA	-	0.27	1477
UFSP2	Uterine Corpus Endometrial Carcinoma (TCGA, PanCancer Atlas)		TCGA-AX-A1CE-01		Uterine Endometrioid Carcinoma	N208Ifs*3	FS del	Diploid	4	186336370	186336370	T	-	0.42	11458
UFSP2	Stomach Adenocarcinoma (TCGA, PanCancer Atlas)		TCGA-CG-5726-01		Intestinal Type Stomach Adenocarcinoma	N208Ifs*3	FS del	Diploid	4	186336370	186336370	T	-	0.39	1202
UFSP2	Stomach Adenocarcinoma (TCGA, PanCancer Atlas)		TCGA-HU-A4H8-01		Tubular Stomach Adenocarcinoma	N208Ifs*3	FS del	Diploid	4	186336370	186336370	T	-	0.38	1062
UFSP2	Stomach Adenocarcinoma (TCGA, PanCancer Atlas)		TCGA-BR-7707-01		Stomach Adenocarcinoma	N208Ifs*3	FS del	Diploid	4	186336378	186336378	C	-	0.09	1265
UFSP2	Colorectal Adenocarcinoma (TCGA, PanCancer Atlas)		TCGA-AA-3966-01		Mucinous Adenocarcinoma of the Colon and Rectum	N208Ifs*3	FS del	ShallowDel	4	186336370	186336370	T	-	0.22	1093
UFSP2	Acute Myeloid Leukemia (TCGA, PanCancer Atlas)		TCGA-AB-2828-03		Acute Myeloid Leukemia	G402Rfs*14	FS ins	Diploid	4	186324768	186324769	-	C	0.17	748
UFSP2	Uterine Corpus Endometrial Carcinoma (TCGA, PanCancer Atlas)		TCGA-EO-A22S-01		Uterine Endometrioid Carcinoma	N208Kfs*20	FS ins	Diploid	4	186336369	186336370	-	T	0.27	636
UFSP2	Pancreatic Adenocarcinoma (TCGA, PanCancer Atlas)		TCGA-FB-AAPP-01		Pancreatic Adenocarcinoma	N208Kfs*20	FS ins	Gain	4	186336369	186336370	-	T	0.34	110
UFSP2	Colorectal Adenocarcinoma (TCGA, PanCancer Atlas)		TCGA-AG-A002-01		Rectal Adenocarcinoma	W443Lfs*17	FS ins	Diploid	4	186324648	186324649	-	T	0.34	11437
UFSP2	Bladder Urothelial Carcinoma (TCGA, PanCancer Atlas)		TCGA-DK-A1AD-01		Bladder Urothelial Carcinoma	G352_I354del	IF del	ShallowDel	4	186329148	186329156	CAATAGATC	-	0.13	224
UFSP2	Uterine Corpus Endometrial Carcinoma (TCGA, PanCancer Atlas)		TCGA-BS-A0UF-01		Uterine Endometrioid Carcinoma	E329*	Nonsense	Diploid	4	186329436	186329436	C	A	0.33	8383
UFSP2	Uterine Corpus Endometrial Carcinoma (TCGA, PanCancer Atlas)		TCGA-D1-A103-01		Uterine Endometrioid Carcinoma	E329*	Nonsense	Diploid	4	186329436	186329436	C	A	0.28	6856
UFSP2	Uterine Corpus Endometrial Carcinoma (TCGA, PanCancer Atlas)		TCGA-AX-A2HD-01		Uterine Endometrioid Carcinoma	G15*	Nonsense	Diploid	4	186343678	186343678	C	A	0.39	7858
UFSP2	Uterine Corpus Endometrial Carcinoma (TCGA, PanCancer Atlas)		TCGA-B5-A1MR-01		Uterine Endometrioid Carcinoma	E74*	Nonsense	Diploid	4	186339787	186339787	C	A	0.12	7315
UFSP2	Lung Adenocarcinoma (TCGA, PanCancer Atlas)		TCGA-97-A4M3-01		Lung Adenocarcinoma	G346*	Nonsense	Diploid	4	186329175	186329175	C	A	0.24	192
UFSP2	Skin Cutaneous Melanoma (TCGA, PanCancer Atlas)		TCGA-ER-A19E-06		Cutaneous Melanoma	G139*	Nonsense	ShallowDel	4	186336940	186336940	C	A	0.12	543
UFSP2	Stomach Adenocarcinoma (TCGA, PanCancer Atlas)		TCGA-BR-4357-01		Stomach Adenocarcinoma	K206*	Nonsense	Diploid	4	186336377	186336377	T	A	0.26	224
UFSP2	Breast Invasive Carcinoma (TCGA, PanCancer Atlas)		TCGA-AN-A046-01		Breast Invasive Ductal Carcinoma	W63*	Nonsense	ShallowDel	4	186339818	186339818	C	T	0.12	5398		rs1014355758

## Sheet: INDEL_count
gene	FS_del	FS_ins	IF_del	Nonsense	Nonstart	Nonstop
CDK5RAP3	0	0	0	4	0	0
DDRGK1	0	0	0	1	0	0
UBA5	3	1	0	1	0	1
UFC1	1	0	0	4	0	0
UFL1	9	2	1	9	0	0
UFM1	0	0	0	0	1	0
UFSP1	3	0	1	0	0	0
UFSP2	5	4	1	8	0	0
			#FS: frameShift,IF: inframe
Cancer	FS_del	FS_ins	IF_del	Nonsense	Nonstart	Nonstop
Acute_Myeloid_Leukemia	0	1	0	0	0	0
Bladder_Urothelial_Carcinoma	0	0	1	1	0	0
Breast_Invasive_Carcinoma_(NOS)	2	0	0	0	0	0
Breast_Invasive_Ductal_Carcinoma	1	0	0	1	0	0
Breast_Invasive_Lobular_Carcinoma	1	0	0	0	0	0
Cervical_Squamous_Cell_Carcinoma	0	0	0	1	0	1
Colon_Adenocarcinoma	1	0	0	0	0	0
Cutaneous_Melanoma	0	0	0	3	0	0
Diffuse_Type_Stomach_Adenocarcinoma	1	0	0	0	0	0
Esophageal_Squamous_Cell_Carcinoma	0	0	0	1	0	0
Head_and_Neck_Squamous_Cell_Carcinoma	1	0	0	0	0	0
Intestinal_Type_Stomach_Adenocarcinoma	2	0	0	0	0	0
Lung_Adenocarcinoma	0	0	0	2	0	0
Lung_Squamous_Cell_Carcinoma	0	0	1	4	0	0
Mucinous_Adenocarcinoma_of_the_Colon_and_Rectum	2	0	1	1	0	0
Pancreatic_Adenocarcinoma	0	1	0	0	0	0
Papillary_Renal_Cell_Carcinoma	3	0	0	0	1	0
Rectal_Adenocarcinoma	0	1	0	1	0	0
Renal_Clear_Cell_Carcinoma	0	1	0	0	0	0
Stomach_Adenocarcinoma	2	0	0	1	0	0
Tubular_Stomach_Adenocarcinoma	1	0	0	0	0	0
Uterine_Endometrioid_Carcinoma	3	3	0	10	0	0
Uterine_Mixed_Endometrial_Carcinoma	1	0	0	1	0	0
