# Supplementary material for: Genomic profiling of the UFMylation family genes identifies UFSP2 as a potential tumour suppressor in colon cancer
Source: Clin Transl Med. 2021 Dec 19;11(12):e642. doi: 10.1002/ctm2.642 (PMC8684770; doi:10.1002/ctm2.642)
Supplement: Supplementary file 1 — Supporting information [file CTM2-11-e642-s001.zip › Supplementary Data. 7.xlsx]

## Sheet:  
Supplementary Data. 7. List of the transcript fusions of the UFMylation genes in each cancer type
Cancer Type	Sample	Fusion_transcript	Gene_A	Gene_B	Gene A Chr	Gene B Chr	Gene A Strand	Gene B Strand	Evalue	Tier	Frame	Frame Detail	5' Gene Junction	3' Gene Junction	Junction	Discordant Read Pairs	Junction Spanning Reads	Number of Junctions	Position Consistency	Transcriptional Alleleic Fraction
BRCA	TCGA-C8-A27A-01A	CDK5RAP3__RNF43	CDK5RAP3	RNF43	17	17	1	-1	0.37	tier1	Out-of-frame	ENST00000338399:1-334_ENST00000407977:253-2352|ENST00000536708:1-409_ENST00000407977:253-2352	Chr17:46051814/1	Chr17:56448394/-1	CDK5RAP3:17:46051814_RNF43:17:56448394,3|CDK5RAP3:17:46051397_RNF43:17:56448394,2	10	5	2	YES	CDK5RAP3,0.0169_RNF43,0.0326|CDK5RAP3,0.0066_RNF43,0.0220
STAD	TCGA-VQ-A92D-01A	CDK5RAP3__SP2	CDK5RAP3	SP2	17	17	1	1	0.76	tier3	In-frame	ENST00000338399:1-988_ENST00000376741:1373-1842|ENST00000536708:1-1063_ENST00000376741:1373-1842	Chr17:46055276/1	Chr17:46002285/1	CDK5RAP3:17:46055276_SP2:17:46002285,63	2	63	1	YES	CDK5RAP3,0.0903_SP2,0.1875
SKCM	TCGA-FS-A1ZJ-06A	CHCHD6__UBA5	CHCHD6	UBA5	3	3	1	1	1.8	tier1	In-frame	ENST00000290913:1-266_ENST00000356232:162-1215|ENST00000290913:1-266_ENST00000473651:162-1044|ENST00000290913:1-266_ENST00000494238:NA|ENST00000290913:1-266_ENST00000493720:162-1134|ENST00000290913:1-266_ENST00000264991:NA|ENST00000508789:1-266_ENST00000356232:162-1215|ENST00000508789:1-266_ENST00000473651:162-1044|ENST00000508789:1-266_ENST00000494238:NA|ENST00000508789:1-266_ENST00000493720:162…	Chr3:126449473/1	Chr3:132384667/1	CHCHD6:3:126449473_UBA5:3:132384667,25	35	25	1	YES	CHCHD6,0.2778_UBA5,0.3049
BRCA	TCGA-BH-A18R-01A	NF1__CDK5RAP3	NF1	CDK5RAP3	17	17	1	1	0.87	tier2	Out-of-frame	ENST00000358273:1-4835_ENST00000338399:1078-1521|ENST00000358273:1-4835_ENST00000536708:1153-1596|ENST00000356175:1-4772_ENST00000338399:1078-1521|ENST00000356175:1-4772_ENST00000536708:1153-1596	Chr17:29592357/1	Chr17:46057959/1	NF1:17:29592357_CDK5RAP3:17:46057959,9|NF1:17:29592357_CDK5RAP3:17:46058529,2|NF1:17:29592357_CDK5RAP3:17:46056195,1	3	12	3	PARTIALLY	NF1,0.0207_CDK5RAP3,0.0369|NF1,0.0047_CDK5RAP3,0.0084|NF1,0.0023_CDK5RAP3,0.0063
MESO	TCGA-MQ-A4LC-01A	PRR15L__CDK5RAP3	PRR15L	CDK5RAP3	17	17	-1	1	0.33	tier1	5UTR-CDS	ENST00000300557:NA_ENST00000338399:53-1521|ENST00000300557:NA_ENST00000536708:128-1596	Chr17:46035023/-1	Chr17:46050885/1	PRR15L:17:46035023_CDK5RAP3:17:46050885,9	9	9	1	PARTIALLY	PRR15L,0.0265_CDK5RAP3,0.0306
HNSC	TCGA-UF-A7JD-01A	SLFN5__CDK5RAP3	SLFN5	CDK5RAP3	17	17	1	1	1.1	tier3	5UTR-CDS	ENST00000299977:NA_ENST00000338399:53-1521|ENST00000299977:NA_ENST00000536708:128-1596|ENST00000542451:NA_ENST00000338399:53-1521|ENST00000542451:NA_ENST00000536708:128-1596	Chr17:33570162/1	Chr17:46050885/1	SLFN5:17:33570162_CDK5RAP3:17:46050885,2	6	2	1	YES	SLFN5,0.4000_CDK5RAP3,0.0317
LIHC	TCGA-DD-AAVP-01A	UFSP2__CCDC110	UFSP2	CCDC110	4	4	-1	-1	0.58	tier1	Out-of-frame	ENST00000264689:1-831_ENST00000307588:2462-2502|ENST00000264689:1-831_ENST00000393540:2351-2391	Chr4:186334880/-1	Chr4:186366696/-1	UFSP2:4:186334880_CCDC110:4:186366696,3	3	3	1	YES	UFSP2,0.1875_CCDC110,1.0000
HNSC	TCGA-T2-A6X0-01A	UFSP2__EPHA4	UFSP2	EPHA4	4	2	-1	-1	1.3	tier1	Out-of-frame	ENST00000264689:1-3_ENST00000409938:824-2961|ENST00000264689:1-3_ENST00000409854:824-2850|ENST00000264689:1-3_ENST00000281821:824-2961|ENST00000264689:1-3_ENST00000392071:671-2808	Chr4:186347020/-1	Chr2:222365892/-1	UFSP2:4:186347020_EPHA4:2:222365892,3|UFSP2:4:186347020_EPHA4:2:222347410,1	3	4	2	PARTIALLY	UFSP2,0.0882_EPHA4,0.3750|UFSP2,0.0312_EPHA4,0.0588
