# Supplementary material for: Genomic profiling of the UFMylation family genes identifies UFSP2 as a potential tumour suppressor in colon cancer
Source: Clin Transl Med. 2021 Dec 19;11(12):e642. doi: 10.1002/ctm2.642 (PMC8684770; doi:10.1002/ctm2.642)
Supplement: Supplementary file 1 — Supporting information [file CTM2-11-e642-s001.zip › Supplementary Data. 9.xlsx]

## Sheet:  
Supplementary Data. 9. Summary of UFMylation mRNA expression levels in each cancer type
GeneSymbol	GeneAcc	No. Detectable Cancer Types	TCGA-ACC_25%	TCGA-ACC_50%	TCGA-ACC_75%	TCGA-ACC_90%	TCGA-BLCA_25%	TCGA-BLCA_50%	TCGA-BLCA_75%	TCGA-BLCA_90%	TCGA-BRCA_25%	TCGA-BRCA_50%	TCGA-BRCA_75%	TCGA-BRCA_90%	TCGA-CESC_25%	TCGA-CESC_50%	TCGA-CESC_75%	TCGA-CESC_90%	TCGA-CHOL_25%	TCGA-CHOL_50%	TCGA-CHOL_75%	TCGA-CHOL_90%	TCGA-COAD_25%	TCGA-COAD_50%	TCGA-COAD_75%	TCGA-COAD_90%	TCGA-DLBC_25%	TCGA-DLBC_50%	TCGA-DLBC_75%	TCGA-DLBC_90%	TCGA-ESCA_25%	TCGA-ESCA_50%	TCGA-ESCA_75%	TCGA-ESCA_90%	TCGA-GBM_25%	TCGA-GBM_50%	TCGA-GBM_75%	TCGA-GBM_90%	TCGA-HNSC_25%	TCGA-HNSC_50%	TCGA-HNSC_75%	TCGA-HNSC_90%	TCGA-KICH_25%	TCGA-KICH_50%	TCGA-KICH_75%	TCGA-KICH_90%	TCGA-KIRC_25%	TCGA-KIRC_50%	TCGA-KIRC_75%
CDK5RAP3	ENSG00000108465	33	8.06158	11.0218	15.7494	21.1818	16.4808	22.0972	29.3718	40.3361	11.3232	15.1775	21.3409	30.1932	17.1171	22.8134	29.2459	38.7315	20.3579	25.4899	30.5377	50.1045	11.326	15.5789	20.5208	26.4286	21.2327	26.5262	35.3488	40.5493	7.56555	10.4104	13.4166	18.1649	13.2293	17.2735	24.703	32.0789	7.33782	10.1333	13.8927	18.6261	6.07559	7.05917	8.2486	8.88586	9.01878	12.5302	18.1007
DDRGK1	ENSG00000198171	33	47.9617	68.8945	86.4536	101.45	29.5739	38.4524	49.4547	59.9942	23.3612	32.4524	45.2351	61.6407	27.6606	34.5867	45.4689	58.1191	33.5114	46.8149	63.2917	75.6521	30.2954	39.2433	52.9377	65.5077	22.9071	28.4873	36.5861	45.8514	12.1112	16.4517	20.6487	26.511	28.4219	35.0794	43.9442	49.9232	19.316	24.4318	33.0358	42.147	35.8394	42.1042	49.0303	59.3557	24.2253	29.2614	34.2408
UBA5	ENSG00000081307	33	4.43777	5.50624	7.21175	9.37827	4.06916	4.9915	6.06251	7.21092	5.03232	6.11615	7.50556	8.85589	4.6265	5.68597	6.97491	8.4121	4.49313	5.84302	6.83543	8.57931	4.06412	4.94657	5.79862	7.0267	4.24678	5.37551	6.43398	7.17214	3.87072	4.94139	6.06366	7.62257	5.39482	6.14876	7.23644	8.06586	3.76109	4.62455	5.86024	7.48164	5.71645	9.04157	11.5107	14.2702	7.51876	10.6469	14.4788
UFC1	ENSG00000143222	33	24.8471	29.8481	38.4693	44.0651	39.9986	51.3333	65.4764	104.002	48.9932	62.6479	81.766	103.282	30.7311	39.9937	49.3109	62.2156	51.3906	67.1179	95.5382	122.529	38.4472	46.1288	55.5092	68.2202	42.597	53.4596	60.7396	77.7387	15.7956	22.5353	28.0725	36.431	38.8329	45.9661	55.9814	69.3091	20.356	24.8909	30.38	38.7294	13.4588	15.5975	19.7135	26.6541	37.8777	43.9607	51.538
UFL1	ENSG00000014123	33	7.16078	9.48854	11.4108	14.6523	5.70231	8.10602	10.7157	13.735	8.35028	11.1144	14.4912	18.2522	5.29233	7.41178	9.63668	11.5995	5.35525	7.53191	10.0612	14.0897	6.93435	9.27202	11.6722	14.3083	2.57715	4.77984	7.18381	10.6354	9.12975	11.5592	14.0332	18.2739	5.58923	6.90248	8.52553	10.3981	5.14289	6.61792	8.28878	9.94267	5.01261	7.13072	9.43414	10.6518	9.42497	12.2259	14.9725
UFM1	ENSG00000120686	33	10.0355	13.1705	16.3007	19.9915	11.9585	15.3164	18.7003	22.8986	14.421	18.5558	22.6848	27.4077	11.6205	15.2908	19.477	25.3798	12.6902	17.3731	20.4143	25.8616	16.1986	21.3526	28.2056	35.9951	9.38589	12.1606	14.3646	18.1421	10.8697	15.22	20.1706	25.9223	14.8562	18.314	22.0289	25.6068	9.86158	12.6686	16.204	19.715	13.9617	16.8303	21.0371	28.4285	18.9558	22.8457	26.5727
UFSP1	ENSG00000176125	32	1.01409	1.66606	2.38194	3.07921	1.08299	1.64198	2.32169	3.3413	0.940889	1.42802	2.19426	3.29609	0.742284	1.11046	1.73838	2.92706	1.13338	1.55133	2.06829	2.77246	1.51182	2.29918	3.39789	4.97407	1.48749	2.11937	3.02022	4.06472	1.00776	1.40362	2.01358	3.00668	1.68522	2.21542	3.14908	3.86773	0.966472	1.38897	2.12293	3.04979	0.968712	1.30825	1.84249	2.22716	0.585379	0.881752	1.26705
UFSP2	ENSG00000109775	33	5.70861	8.07861	10.7577	14.48	4.56336	5.89428	7.39268	8.98517	7.07927	9.03765	10.9573	12.5663	5.19543	6.47167	8.16325	9.69323	4.08926	5.32438	6.90105	9.29807	4.96239	6.1112	7.33701	8.52477	5.587	7.20852	8.07501	9.30848	3.58305	4.63719	5.78337	7.21907	8.57117	10.7573	12.3022	14.693	5.28574	6.59899	8.02647	9.64037	6.04632	8.03545	10.3601	12.2233	9.69791	12.6775	15.5295
[truncated: 85 more columns]
